# Supplementary material for: Crystal structure of cholest-5-en-3β-yl 3-(2,4-dimeth­oxy-3-methyl­phen­yl)prop-2-enoate
Source: Acta Crystallogr E Crystallogr Commun. 2015 Jan 10;71(Pt 2):o92–3. doi: 10.1107/S2056989014028278 (PMC4384600; doi:10.1107/S2056989014028278)
Supplement: Supplementary file 2 [file e-71-00o92-Isup2.hkl]

# 
# h,k,l, Fc-squared, Fo-squared, sigma(Fo-squared) and status flag 
# 
data_I
_shelx_title ' work in P212121 19' 
_shelx_refln_list_code          4 
_shelx_F_calc_maximum      392.73 
_exptl_crystal_F_000      1296.00 
_reflns_d_resolution_high  0.7696 
 
loop_ 
 _symmetry_equiv_pos_as_xyz 
 'x, y, z' 
 '-x+1/2, -y, z+1/2' 
 'x+1/2, -y+1/2, -z' 
 '-x, y+1/2, -z+1/2' 
 
_cell_length_a     9.4626 
_cell_length_b    12.2687 
_cell_length_c    29.6074 
_cell_angle_alpha  90.000 
_cell_angle_beta   90.000 
_cell_angle_gamma  90.000 
 
_shelx_F_squared_multiplier     1.000 
 
loop_ 
 _refln_index_h 
 _refln_index_k 
 _refln_index_l 
 _refln_F_squared_calc 
 _refln_F_squared_meas 
 _refln_F_squared_sigma 
 _refln_observed_status 
   2   0   0   154237.75   146846.17   1178.83 o 
   4   0   0        3.88       10.20      9.75 o 
  10   0   0        9.83       -3.89     21.96 o 
  12   0   0       69.58       87.56     37.10 o 
   1   1   0     4016.47     3959.28     26.04 o 
   2   1   0   110560.33   107755.66    605.70 o 
   3   1   0     2245.12     2217.39     20.48 o 
   4   1   0    15375.38    16487.82    110.79 o 
   5   1   0     3197.45     3440.93     31.07 o 
   6   1   0      647.88      691.71     20.01 o 
   7   1   0      273.98      289.65     21.87 o 
   8   1   0       19.63        7.47      7.46 o 
   9   1   0       30.32        7.23     11.48 o 
  10   1   0      223.46      249.39     24.36 o 
  11   1   0        0.14      -24.11     13.73 o 
  12   1   0        7.88      -13.27     14.26 o 
   0   2   0    73900.91    73882.80    596.54 o 
   1   2   0    33165.90    32535.99    185.17 o 
   2   2   0    42717.55    41544.58    236.38 o 
   3   2   0     4449.85     4339.75     33.96 o 
   4   2   0      388.54      387.23      9.42 o 
   5   2   0     2266.59     2366.99     28.51 o 
   6   2   0      343.68      442.24     22.02 o 
   7   2   0       42.71       37.92      7.85 o 
   8   2   0      205.14      198.94     14.87 o 
   9   2   0       54.76       66.28     12.10 o 
  10   2   0        9.15        4.16     15.46 o 
  11   2   0       18.80        8.01     17.98 o 
  12   2   0       84.48       69.75     25.19 o 
   1   3   0      647.56      751.33      8.87 o 
   2   3   0     6201.74     6203.71     45.70 o 
   3   3   0     2067.30     2339.29     24.59 o 
   4   3   0    11690.65    12196.46     82.09 o 
   5   3   0       65.37       60.02      6.25 o 
   7   3   0     2045.35     2197.61     37.10 o 
   8   3   0      222.21      229.50     15.59 o 
   9   3   0      697.86      679.51     34.98 o 
  10   3   0      151.93      114.50     72.72 o 
  11   3   0        0.04        8.12     15.02 o 
  12   3   0       47.62      121.70     35.62 o 
   0   4   0     4906.86     4272.20     44.40 o 
   1   4   0        0.02        1.64      1.94 o 
   2   4   0     2532.24     2446.64     22.11 o 
   3   4   0        9.72       13.20      3.10 o 
   4   4   0       86.00       75.12      5.51 o 
   5   4   0     3041.43     3205.34     39.05 o 
   6   4   0        9.98       20.80     10.69 o 
   7   4   0      324.05      298.03     18.26 o 
   9   4   0      228.14      255.98     23.40 o 
  10   4   0       51.59       32.83     17.23 o 
  11   4   0        3.16        8.59     13.16 o 
   1   5   0      134.02      228.24      6.00 o 
   2   5   0      451.40      356.53     10.14 o 
   3   5   0     2438.69     2436.71     24.51 o 
   4   5   0     1247.86     1271.43     20.10 o 
   5   5   0      636.19      760.39     18.66 o 
   6   5   0      562.09      641.58     22.30 o 
   7   5   0      335.75      360.12     24.36 o 
   8   5   0      223.79      224.55     21.28 o 
   9   5   0       28.65       29.32     13.94 o 
  10   5   0      109.04      139.70     37.83 o 
  11   5   0        8.15        5.44     13.53 o 
   1   6   0      311.11      297.29      8.27 o 
   2   6   0      926.08      842.24     25.06 o 
   4   6   0      370.71      427.63     17.35 o 
   5   6   0        5.55       22.99      8.53 o 
   7   6   0       68.46       46.80     11.54 o 
   8   6   0      308.72      302.82     24.43 o 
   9   6   0       22.25       23.91     13.43 o 
  10   6   0        0.91        1.69     12.35 o 
  11   6   0        0.07       -9.91     14.58 o 
   1   7   0       62.97      118.17      5.60 o 
   2   7   0       17.86        6.65      4.06 o 
   3   7   0      170.05      168.97      9.75 o 
   4   7   0      424.65      366.85     15.58 o 
   5   7   0       98.32      104.60     11.10 o 
   6   7   0      232.88      255.25     19.09 o 
   7   7   0      547.89      737.04     33.06 o 
   8   7   0        3.64        4.39     10.97 o 
   9   7   0      404.55      479.94     40.48 o 
  10   7   0       51.62       73.78     17.01 o 
   1   8   0      258.90      224.30     10.44 o 
   2   8   0     2137.37     2014.52     27.62 o 
   3   8   0      207.93      226.07     13.78 o 
   4   8   0      566.50      701.61     23.34 o 
   5   8   0     1865.96     1904.23     37.73 o 
   6   8   0       62.89       58.12     11.84 o 
   7   8   0      358.41      370.93     25.40 o 
   8   8   0       20.11       57.53     12.89 o 
   9   8   0        2.74       16.11     16.74 o 
  10   8   0        2.85       -9.89     17.99 o 
   1   9   0      111.10       82.21      8.74 o 
   2   9   0        5.23        4.08      5.76 o 
   3   9   0      150.31      153.94     12.53 o 
   4   9   0      587.61      539.73     26.70 o 
   5   9   0       56.69       56.22      8.96 o 
   6   9   0        3.43       29.72     10.39 o 
   7   9   0      130.73       99.96     15.70 o 
   8   9   0        4.65       -5.02     13.47 o 
   9   9   0      108.34      105.83     17.12 o 
   0  10   0     3138.42     2921.24     60.41 o 
   1  10   0        8.48       17.24      7.69 o 
   2  10   0      674.76      740.25     25.27 o 
   3  10   0        7.18        9.49      6.90 o 
   4  10   0       10.24        1.10      7.58 o 
   5  10   0       41.53       39.82     10.08 o 
   6  10   0        4.07      -10.77      8.14 o 
   7  10   0        4.43        7.84     12.95 o 
   8  10   0      106.81      128.13     21.17 o 
   9  10   0        4.80       -4.36     11.95 o 
   1  11   0       78.79       57.83     13.67 o 
   2  11   0      726.01      659.18     26.72 o 
   3  11   0      116.09      101.43     16.28 o 
   4  11   0        1.95        4.25      9.58 o 
   5  11   0      192.31      199.67     19.58 o 
   6  11   0        2.02       14.35     14.36 o 
   7  11   0      138.75      133.00     23.11 o 
   8  11   0       11.34        8.09     14.78 o 
   0  12   0      887.21      874.92     47.42 o 
   1  12   0      289.91      288.34     21.47 o 
   2  12   0      101.81       94.35     14.90 o 
   3  12   0      837.55      962.61     38.39 o 
   4  12   0        2.62        2.40     11.19 o 
   5  12   0      624.65      686.29     42.20 o 
   6  12   0        0.35       10.70     24.49 o 
   7  12   0       26.02        7.17     12.59 o 
   1  13   0      345.18      334.33     24.00 o 
   2  13   0       45.19       44.23     20.78 o 
   3  13   0       96.00      101.29     34.88 o 
   4  13   0      288.79      321.51     36.37 o 
   5  13   0      510.84      497.92     30.86 o 
   6  13   0        9.24       -5.84     24.81 o 
   7  13   0      220.14      249.34     41.56 o 
   0  14   0      130.68      198.88     46.01 o 
   1  14   0      110.02      115.51     68.27 o 
   2  14   0        0.05        1.29     19.61 o 
   3  14   0      129.69      132.78     21.20 o 
   4  14   0       45.02       49.28     17.06 o 
   5  14   0       26.60       19.98     11.60 o 
   1  15   0       33.23       31.89     15.01 o 
   2  15   0        0.18      -19.41     13.94 o 
   3  15   0       56.25       45.82     16.49 o 
   4  15   0        3.50      -13.36     32.65 o 
   1   0   1      316.40      321.07      4.89 o 
   2   0   1    26753.17    26661.25    165.69 o 
   3   0   1    10457.37    10681.48     80.64 o 
   4   0   1      166.26      176.81      7.48 o 
   5   0   1      704.56      721.49     17.63 o 
   6   0   1        1.85       -2.24      4.71 o 
   7   0   1        0.24       -1.62      6.26 o 
   8   0   1      507.07      533.07     24.96 o 
   9   0   1       45.78       46.45     23.22 o 
  10   0   1      116.75      135.98     21.39 o 
  11   0   1       26.72       25.89     21.52 o 
  12   0   1        9.72       21.08     20.44 o 
   1   1   1     1703.09     1483.03      9.04 o 
   2   1   1     3559.51     3522.04     19.03 o 
   3   1   1     4743.02     4817.86     25.48 o 
   4   1   1     1485.72     1499.07     12.01 o 
   5   1   1      726.90      735.93     10.51 o 
   6   1   1      170.46      185.17      8.56 o 
   7   1   1      217.21      197.98     10.36 o 
   8   1   1      136.69      130.57      9.05 o 
   9   1   1       90.12       79.13     10.71 o 
  10   1   1       85.33       78.06     12.34 o 
  11   1   1      146.21      188.41     18.64 o 
  12   1   1        9.50       -2.57     12.96 o 
   0   2   1     4568.75     3960.25     26.11 o 
   1   2   1     7774.00     6981.99     33.46 o 
   2   2   1     9919.54     9959.37     45.90 o 
   3   2   1     1176.39     1284.34     10.95 o 
   4   2   1     4456.10     4746.55     27.90 o 
   5   2   1      549.24      578.05      8.91 o 
   6   2   1      744.57      773.70     14.29 o 
   7   2   1       31.82       27.44      5.78 o 
   8   2   1       77.18       75.58      7.84 o 
   9   2   1      144.39      151.87     11.05 o 
  10   2   1       60.70       61.45     14.86 o 
  11   2   1       12.98        7.51     10.93 o 
  12   2   1       46.13        0.19     16.07 o 
   0   3   1     2099.24     2353.65     18.84 o 
   1   3   1      888.07      867.57      7.61 o 
   2   3   1     1054.38     1163.49      9.32 o 
   3   3   1      674.21      678.79      7.86 o 
   4   3   1     1221.82     1189.36     12.17 o 
   5   3   1      736.46      760.04     11.05 o 
   6   3   1      759.08      835.31     16.26 o 
   7   3   1      591.24      610.58     15.13 o 
   8   3   1      187.56      147.40      9.05 o 
   9   3   1       53.75       60.37     10.56 o 
  10   3   1       95.50       77.94     15.19 o 
  11   3   1       49.80       56.53     12.20 o 
  12   3   1       27.81       19.84     19.86 o 
   0   4   1     1322.38     1425.37     14.52 o 
   1   4   1      853.57      999.00      8.98 o 
   2   4   1     1831.53     1765.48     12.58 o 
   3   4   1      141.66      159.78      4.67 o 
   4   4   1     2151.48     2175.61     17.07 o 
   5   4   1      301.39      329.81      8.84 o 
   6   4   1      108.12      119.21      7.94 o 
   7   4   1      275.61      294.40     13.87 o 
   8   4   1      733.75      798.72     20.69 o 
   9   4   1       60.87       50.48     12.83 o 
  10   4   1        3.74       -4.71      9.99 o 
  11   4   1       16.67        5.91      8.79 o 
   0   5   1       35.92       17.12      3.13 o 
   1   5   1      727.33      691.22      8.18 o 
   2   5   1      296.38      335.60      6.10 o 
   3   5   1      638.60      687.52      8.37 o 
   4   5   1      352.52      337.45      8.16 o 
   5   5   1      688.90      696.97     12.92 o 
   6   5   1     1355.25     1362.98     22.96 o 
   7   5   1      199.67      203.62     13.23 o 
   8   5   1       58.53       38.56      8.91 o 
   9   5   1       93.78       81.56     11.65 o 
  10   5   1       75.22       66.45     15.32 o 
  11   5   1       18.08       11.58      9.58 o 
   0   6   1      516.23      454.93     11.78 o 
   1   6   1      561.12      607.33      7.24 o 
   2   6   1     2053.95     1946.49     15.76 o 
   3   6   1     1292.32     1250.74     12.85 o 
   4   6   1     1050.89     1053.96     13.32 o 
   5   6   1       53.14       49.92      5.47 o 
   6   6   1      411.74      400.25     17.56 o 
   7   6   1       68.69       62.08      8.78 o 
   8   6   1      476.39      471.41     20.66 o 
   9   6   1       61.93       45.72     11.67 o 
  10   6   1       11.89        9.02     10.21 o 
  11   6   1       56.17       59.07     14.83 o 
   0   7   1        0.58        1.01      3.26 o 
   1   7   1      949.93      931.03      9.60 o 
   2   7   1      705.64      670.53     10.38 o 
   3   7   1      787.13      839.24     15.73 o 
   4   7   1     1042.96     1007.84     15.82 o 
   5   7   1     1324.02     1312.27     23.22 o 
   6   7   1       27.74       20.95      6.37 o 
   7   7   1       37.35       42.90      7.82 o 
   8   7   1      154.33      142.58     16.47 o 
   9   7   1       51.18       53.92     15.49 o 
  10   7   1       77.52       73.22     11.46 o 
   0   8   1      681.19      678.08     17.34 o 
   1   8   1      271.66      330.18      8.54 o 
   2   8   1      155.12      163.64      6.74 o 
   3   8   1      769.60      661.89     13.53 o 
   4   8   1      947.75      894.09     15.63 o 
   5   8   1       65.01       61.35      7.11 o 
   6   8   1      843.50      730.70     19.92 o 
   7   8   1      312.96      312.03     16.71 o 
   8   8   1       38.54       25.62     10.45 o 
   9   8   1       19.17       13.14      9.76 o 
  10   8   1       81.44       81.45     12.74 o 
   0   9   1        7.19       -2.04      4.87 o 
   1   9   1      327.92      342.36     10.66 o 
   2   9   1      629.73      586.29     13.51 o 
   3   9   1     1573.41     1492.83     20.44 o 
   4   9   1      422.16      451.21     13.61 o 
   5   9   1      303.33      292.90     11.71 o 
   6   9   1       46.24       41.94      8.09 o 
   7   9   1       15.85        0.91      7.06 o 
   8   9   1      169.92      171.47     17.63 o 
   9   9   1       41.68       60.36     10.17 o 
   0  10   1      309.77      327.22     16.08 o 
   1  10   1      596.32      603.68     16.40 o 
   2  10   1      716.00      666.40     19.77 o 
   3  10   1      160.80      186.66     10.98 o 
   4  10   1      846.67      867.67     20.08 o 
   5  10   1      418.70      468.19     18.10 o 
   6  10   1      428.11      404.53     18.38 o 
   7  10   1       24.42       27.46      9.86 o 
   8  10   1      293.27      321.31     20.99 o 
   9  10   1        2.43      -13.22      8.92 o 
   0  11   1      291.51      276.31     20.03 o 
   1  11   1      327.14      340.57     14.47 o 
   2  11   1      236.86      206.45     12.01 o 
   3  11   1      684.14      691.59     21.46 o 
   4  11   1      172.80      193.70     12.86 o 
   5  11   1      269.41      277.78     17.76 o 
   6  11   1       45.70       42.17     10.36 o 
   7  11   1      222.05      233.86     20.70 o 
   8  11   1       77.40       45.35     12.34 o 
   0  12   1       62.87       42.16     11.90 o 
   1  12   1      271.11      274.14     15.88 o 
   2  12   1      229.63      261.56     13.30 o 
   3  12   1      101.48       84.59      9.71 o 
   4  12   1       27.18       27.58      8.66 o 
   5  12   1       58.90       57.66     23.87 o 
   6  12   1      154.08      109.19     20.78 o 
   7  12   1       56.54       62.09     17.37 o 
   0  13   1       68.93       86.32     15.10 o 
   1  13   1       65.66       50.87      9.25 o 
   2  13   1       35.50       26.31     16.57 o 
   3  13   1       80.30       78.24     14.57 o 
   4  13   1       97.56       92.65     18.66 o 
   5  13   1       25.99       12.49      9.18 o 
   6  13   1       37.89       49.30     13.39 o 
   7  13   1       47.52       35.62     20.78 o 
   0  14   1       13.07      -12.22     20.28 o 
   1  14   1       16.22       27.33     13.74 o 
   2  14   1       89.31      101.32     17.34 o 
   3  14   1       67.61       90.47     13.65 o 
   4  14   1      260.73      313.50     19.56 o 
   5  14   1       21.29       24.98      8.43 o 
   0  15   1        2.08       17.68     14.35 o 
   1  15   1       60.27       58.76     11.52 o 
   2  15   1       53.96       54.08     11.96 o 
   3  15   1       24.22       39.64     11.65 o 
   4  15   1       19.58       52.67     26.75 o 
   1   0   2     1117.01      941.36      9.51 o 
   2   0   2       14.05        6.78      2.71 o 
   3   0   2     9563.44     9008.49     65.38 o 
   4   0   2      915.57      842.63     14.52 o 
   5   0   2        0.50       -6.96      4.28 o 
   6   0   2      503.06      460.65     17.93 o 
   7   0   2      820.81      888.81     24.23 o 
   8   0   2        1.42        7.80      7.74 o 
   9   0   2       22.31       20.79     10.75 o 
  10   0   2       98.59      100.38     19.13 o 
  11   0   2        7.50       40.07     29.68 o 
  12   0   2        3.10       -5.70     19.22 o 
   0   1   2       17.71       10.28      1.09 o 
   1   1   2     7447.51     6785.88     30.77 o 
   2   1   2     3979.89     4000.08     21.16 o 
   3   1   2    13060.24    13467.03     59.93 o 
   4   1   2      375.56      429.24      6.82 o 
   5   1   2     4870.46     4747.23     33.94 o 
   6   1   2      356.89      381.93     11.72 o 
   7   1   2      108.42      107.69      7.68 o 
   8   1   2      395.66      429.95     15.63 o 
   9   1   2      102.82       95.21     11.85 o 
  10   1   2       27.73       20.12     10.45 o 
  11   1   2       43.00       50.77     13.05 o 
  12   1   2       16.24        6.32     12.40 o 
   0   2   2      658.20      545.89      6.56 o 
   1   2   2     3241.70     3050.55     16.47 o 
   2   2   2     5714.04     5563.87     27.37 o 
   3   2   2     1113.18     1050.02      9.57 o 
   4   2   2    12992.62    13081.96     60.88 o 
   5   2   2     1181.82     1218.22     12.56 o 
   6   2   2     1908.81     1989.85     23.06 o 
   7   2   2      300.51      325.97     11.88 o 
   8   2   2       23.64        5.52      4.97 o 
   9   2   2      144.95      140.40     11.95 o 
  10   2   2       68.19       59.08     14.99 o 
  11   2   2        7.55        3.28     10.87 o 
  12   2   2       12.00       11.48     13.83 o 
   0   3   2    10763.56     9858.07     61.04 o 
   1   3   2    11506.46    11203.46     50.88 o 
   2   3   2     4852.40     4932.90     25.49 o 
   3   3   2      119.49      153.42      4.52 o 
   4   3   2      108.72       80.57      3.78 o 
   5   3   2      196.04      243.50      7.20 o 
   6   3   2      781.90      875.55     15.94 o 
   7   3   2       12.79       -2.61      4.31 o 
   8   3   2      268.39      236.07     11.69 o 
   9   3   2        4.59        2.38      6.93 o 
  10   3   2       64.58       57.68     13.98 o 
  11   3   2       48.46       53.33     12.89 o 
  12   3   2       44.91       33.43     20.91 o 
   0   4   2      292.42      315.19      7.08 o 
   1   4   2      502.98      497.58      6.78 o 
   2   4   2     1090.37     1086.42     11.56 o 
   3   4   2     1926.89     1975.96     14.80 o 
   4   4   2     1630.13     1725.00     14.85 o 
   5   4   2     1485.83     1576.73     16.42 o 
   6   4   2      515.33      562.21     14.81 o 
   7   4   2      270.44      259.82     13.09 o 
   8   4   2      108.00      128.38     10.33 o 
   9   4   2      168.76      151.81     13.18 o 
  10   4   2      127.53      126.69     15.76 o 
  11   4   2       26.11        1.34     10.67 o 
   0   5   2      965.12      868.61     15.78 o 
   1   5   2      305.12      272.56      6.31 o 
   2   5   2      730.31      818.99      9.18 o 
   3   5   2     2005.44     2202.71     16.16 o 
   4   5   2      259.40      319.25      8.00 o 
   5   5   2      430.76      457.00     11.06 o 
   6   5   2      128.41      104.08      8.31 o 
   7   5   2      163.34      185.97     12.76 o 
   8   5   2      257.36      298.31     16.47 o 
   9   5   2       85.68       70.76     11.14 o 
  10   5   2        5.60      -12.72      8.88 o 
  11   5   2       81.52       70.28     11.66 o 
   0   6   2      771.58      732.47     12.98 o 
   1   6   2      818.57      763.28      9.17 o 
   2   6   2       13.39        6.78      2.61 o 
   3   6   2      245.26      279.58      6.79 o 
   4   6   2       35.66       28.10      4.03 o 
   5   6   2      335.47      387.69     11.18 o 
   6   6   2       80.43       82.39      8.77 o 
   7   6   2      186.87      137.94     11.25 o 
   8   6   2       83.00       71.47     10.33 o 
   9   6   2        9.89       -8.52      9.76 o 
  10   6   2        5.30        8.67      9.65 o 
  11   6   2        9.64        1.59     12.00 o 
   0   7   2        0.63       11.05      3.57 o 
   1   7   2      523.74      578.00      9.48 o 
   2   7   2       17.45       41.86      3.51 o 
   3   7   2       22.96       10.14      3.38 o 
   4   7   2      353.53      327.09     10.56 o 
   5   7   2       34.45       37.75      6.13 o 
   6   7   2      287.34      302.77     14.95 o 
   7   7   2      179.97      194.96     12.88 o 
   8   7   2       57.16       56.89      9.42 o 
   9   7   2       49.03       45.65     13.48 o 
  10   7   2        2.19        2.04      8.88 o 
   0   8   2       88.88       80.19      6.81 o 
   1   8   2       46.29       37.20      4.06 o 
   2   8   2       76.00       79.51      5.42 o 
   3   8   2       80.33       85.10      6.46 o 
   4   8   2      444.67      443.23     13.19 o 
   5   8   2       31.69       18.37      5.31 o 
   6   8   2      203.47      203.63     13.08 o 
   7   8   2      280.71      272.92     15.65 o 
   8   8   2       89.95       71.43     13.06 o 
   9   8   2       91.90       87.32     12.20 o 
  10   8   2        1.82        8.64      9.71 o 
   0   9   2      502.58      499.23     17.61 o 
   1   9   2      393.94      418.90     12.34 o 
   2   9   2      628.88      616.59     15.32 o 
   3   9   2      819.52      780.64     15.39 o 
   4   9   2      773.52      781.99     16.36 o 
   5   9   2      878.86      900.99     18.91 o 
   6   9   2      350.25      308.73     16.14 o 
   7   9   2      100.30       90.16     10.78 o 
   8   9   2       59.13       52.57     12.31 o 
   9   9   2      189.87      198.72     14.91 o 
   0  10   2     1603.60     1570.83     33.01 o 
   1  10   2       71.55       67.35      6.82 o 
   2  10   2     1723.95     1705.70     25.05 o 
   3  10   2      312.57      317.21     14.10 o 
   4  10   2       83.90       86.26      8.16 o 
   5  10   2       49.22       44.07      7.43 o 
   6  10   2      128.51      130.54     11.32 o 
   7  10   2       48.61       46.54     11.88 o 
   8  10   2       85.50       53.82     13.87 o 
   9  10   2      143.61      152.26     14.99 o 
   0  11   2     1521.13     1531.42     34.77 o 
   1  11   2      158.21      169.70     12.92 o 
   2  11   2      166.68      152.67     13.99 o 
   3  11   2      106.69       84.05      8.76 o 
   4  11   2       11.32        8.18      6.51 o 
   5  11   2      234.46      258.29     15.16 o 
   6  11   2      150.24      137.19     19.53 o 
   7  11   2      208.20      202.81     15.88 o 
   8  11   2      577.76      633.51     25.73 o 
   0  12   2       10.70       21.84     11.32 o 
   1  12   2       98.15       99.35     10.14 o 
   2  12   2      473.78      440.17     16.66 o 
   3  12   2       17.01        3.17      7.02 o 
   4  12   2       69.94       85.22     12.34 o 
   5  12   2      169.98      154.54     17.00 o 
   6  12   2       50.11       40.75     10.45 o 
   7  12   2       14.81        4.04     12.12 o 
   0  13   2      411.68      440.78     27.82 o 
   1  13   2       73.82       79.83     12.28 o 
   2  13   2       95.51       95.93     25.76 o 
   3  13   2      168.58      186.89     20.92 o 
   4  13   2       60.72       66.11     12.95 o 
   5  13   2        5.93        8.99      9.60 o 
   6  13   2       33.69       21.10     14.84 o 
   7  13   2       19.70      -17.81     17.81 o 
   0  14   2       57.06       46.26     32.65 o 
   1  14   2       29.93       19.30     12.10 o 
   2  14   2       98.10       84.00     29.09 o 
   3  14   2       58.97       65.60     15.85 o 
   4  14   2       86.05      106.18     12.24 o 
   5  14   2        4.73       13.91      8.73 o 
   0  15   2       16.86       29.87     14.69 o 
   1  15   2      257.84      309.86     20.37 o 
   2  15   2       52.17       61.59     12.22 o 
   3  15   2       81.97       94.00     13.63 o 
   4  15   2       77.45      125.87     37.10 o 
   1   0   3     1254.29     1346.87     11.47 o 
   2   0   3       14.03        9.74      2.10 o 
   3   0   3      669.79      581.31     10.97 o 
   4   0   3      162.00      139.46      7.22 o 
   5   0   3        8.04        0.98      4.62 o 
   6   0   3      471.85      709.53     24.06 o 
   7   0   3     1168.88     1251.78     28.08 o 
   8   0   3      321.62      295.59     17.54 o 
   9   0   3     1164.17     1235.19     36.55 o 
  10   0   3      237.12      277.90     30.63 o 
  11   0   3       35.94       63.82     34.14 o 
  12   0   3        8.43        0.42     17.74 o 
   0   1   3      944.21      867.49      7.77 o 
   1   1   3      668.42      619.76      5.05 o 
   2   1   3     2533.32     2525.41     14.66 o 
   3   1   3     3014.25     2863.21     17.90 o 
   4   1   3     5146.51     4997.19     33.08 o 
   5   1   3     6876.30     7289.07     46.32 o 
   6   1   3     1271.96     1391.97     21.52 o 
   7   1   3     2719.23     2674.09     29.48 o 
   8   1   3      619.88      638.74     18.15 o 
   9   1   3       59.12       65.44      9.48 o 
  10   1   3       14.84        3.35      8.52 o 
  11   1   3      152.10      177.32     18.89 o 
  12   1   3       49.06       40.87     12.29 o 
   0   2   3      675.34      808.67     10.22 o 
   1   2   3      938.05      950.40      7.52 o 
   2   2   3     1772.90     1782.55     11.94 o 
   3   2   3      804.76      740.89      7.98 o 
   4   2   3       49.54       58.73      3.28 o 
   5   2   3     1917.10     1967.21     16.51 o 
   6   2   3      956.92      963.79     15.72 o 
   7   2   3     1045.99     1104.53     18.28 o 
   8   2   3      612.98      569.11     16.54 o 
   9   2   3      337.29      361.02     17.09 o 
  10   2   3      193.32      192.06     16.37 o 
  11   2   3       64.37       89.15     17.09 o 
  12   2   3       53.00       36.89     18.27 o 
   0   3   3     6324.21     6262.92     41.41 o 
   1   3   3      137.54      138.43      3.93 o 
   2   3   3      446.25      358.63      4.96 o 
   3   3   3      154.50      142.72      4.23 o 
   4   3   3      297.02      294.28      6.33 o 
   5   3   3      616.73      703.91     11.03 o 
   6   3   3     1499.70     1632.00     21.91 o 
   7   3   3      548.24      532.04     14.43 o 
   8   3   3      350.63      343.35     14.58 o 
   9   3   3      201.54      227.79     13.96 o 
  10   3   3       54.59       43.83     13.04 o 
  11   3   3        2.45      -12.18      8.30 o 
  12   3   3       80.38       75.69     29.68 o 
   0   4   3     1046.45      938.83     12.82 o 
   1   4   3     1331.34     1351.59     10.92 o 
   2   4   3     1002.79      998.16      9.70 o 
   3   4   3     1056.95     1086.40     10.35 o 
   4   4   3      852.77      922.19     10.49 o 
   5   4   3      314.59      338.02      8.40 o 
   6   4   3      130.05      131.92      8.22 o 
   7   4   3      329.81      328.28     14.43 o 
   8   4   3      190.78      184.20     12.16 o 
   9   4   3       26.19       26.06      8.42 o 
  10   4   3      137.58      153.12     16.78 o 
  11   4   3        3.55       -1.01      8.33 o 
   0   5   3     2053.74     1945.57     19.50 o 
   1   5   3      210.88      205.83      5.02 o 
   2   5   3      384.80      421.01      7.49 o 
   3   5   3     1583.62     1483.25     12.53 o 
   4   5   3      435.16      400.35      8.88 o 
   5   5   3      176.40      167.57      8.15 o 
   6   5   3      188.60      211.43     11.11 o 
   7   5   3      175.43      169.57     11.22 o 
   8   5   3       12.29       19.03      7.81 o 
   9   5   3       88.72       79.81     11.38 o 
  10   5   3        5.64       -3.96      8.95 o 
  11   5   3       14.49        9.66      9.44 o 
   0   6   3       43.47       73.04      4.91 o 
   1   6   3     5022.68     5173.40     31.26 o 
   2   6   3      556.04      597.84      8.60 o 
   3   6   3      291.67      391.16      8.28 o 
   4   6   3        4.47       -1.74      3.14 o 
   5   6   3      301.08      314.99     10.27 o 
   6   6   3      190.37      249.12     11.86 o 
   7   6   3       45.55       44.33      9.82 o 
   8   6   3      259.58      272.88     16.51 o 
   9   6   3       27.29        9.56     10.18 o 
  10   6   3      134.09      141.42     18.41 o 
  11   6   3       38.16       18.73     19.81 o 
   0   7   3      118.22      133.60      8.48 o 
   1   7   3      181.47      173.16      6.27 o 
   2   7   3      332.51      370.32      7.68 o 
   3   7   3      274.28      267.93      8.54 o 
   4   7   3       20.96       25.78      4.35 o 
   5   7   3       75.88       80.87      7.13 o 
   6   7   3      227.02      207.65     10.80 o 
   7   7   3       12.10        8.41      6.70 o 
   8   7   3       56.78       77.17     10.42 o 
   9   7   3       24.69       12.03     12.56 o 
  10   7   3       13.56      -10.49     11.10 o 
   0   8   3      196.63      220.60     11.62 o 
   1   8   3       76.45       72.49      5.20 o 
   2   8   3      236.88      252.25      8.43 o 
   3   8   3       14.70       16.98      4.10 o 
   4   8   3      547.42      502.40     14.92 o 
   5   8   3       52.20       50.37      8.19 o 
   6   8   3        5.51       -3.19      6.64 o 
   7   8   3      103.88       94.83     10.39 o 
   8   8   3      139.08      100.32     13.45 o 
   9   8   3       26.80       17.84      9.98 o 
  10   8   3        3.33      -16.08      8.04 o 
   0   9   3       10.18       35.15      6.66 o 
   1   9   3      106.11      126.50      7.75 o 
   2   9   3      104.24       93.51      6.67 o 
   3   9   3      250.38      231.31      9.71 o 
   4   9   3      115.19      121.32      8.09 o 
   5   9   3      315.76      305.37     12.62 o 
   6   9   3       78.73       60.93      8.86 o 
   7   9   3       59.01       29.47      8.48 o 
   8   9   3       60.69       77.18     12.56 o 
   9   9   3        5.88       -8.44      9.67 o 
   0  10   3      758.62      683.70     23.65 o 
   1  10   3      417.18      448.53     14.47 o 
   2  10   3      315.65      357.64     13.44 o 
   3  10   3      386.43      386.18     13.46 o 
   4  10   3      564.45      597.02     18.45 o 
   5  10   3      545.46      565.36     18.41 o 
   6  10   3       24.46       12.58      7.15 o 
   7  10   3      121.59      110.81     15.59 o 
   8  10   3        0.26        1.92      8.47 o 
   9  10   3       56.06       41.61     11.72 o 
   0  11   3      625.08      569.38     23.90 o 
   1  11   3      125.60      135.85     12.16 o 
   2  11   3      145.94      139.30     11.15 o 
   3  11   3        4.91       -6.22      5.55 o 
   4  11   3       74.55       82.23      9.94 o 
   5  11   3       19.75       -2.58      6.70 o 
   6  11   3       91.96       83.64     14.93 o 
   7  11   3      117.60      104.60     13.12 o 
   8  11   3       14.00        1.99      8.13 o 
   0  12   3      555.56      503.40     28.28 o 
   1  12   3      247.06      262.00     14.01 o 
   2  12   3       35.24       26.02      7.39 o 
   3  12   3       57.79       56.92      9.21 o 
   4  12   3      102.57       86.72     13.74 o 
   5  12   3      144.42      196.82     20.39 o 
   6  12   3      198.42      188.00     23.25 o 
   7  12   3       31.00       30.52     16.80 o 
   8  12   3      146.08      163.26     46.01 o 
   0  13   3       75.74       76.17     24.95 o 
   1  13   3      402.49      369.52     23.40 o 
   2  13   3      249.15      297.21     24.18 o 
   3  13   3      152.76      183.25     40.04 o 
   4  13   3       29.12       23.77      8.82 o 
   5  13   3        2.31       -4.80      9.37 o 
   6  13   3       20.44       19.07     10.87 o 
   7  13   3      106.41        5.94     17.81 o 
   0  14   3       21.11       21.52     16.29 o 
   1  14   3      119.19       89.81     24.12 o 
   2  14   3       41.65       44.51     19.71 o 
   3  14   3       40.56       79.28     15.04 o 
   4  14   3       31.20       16.56      9.33 o 
   5  14   3        5.92       -1.37      9.77 o 
   0  15   3      245.70      247.89     24.86 o 
   1  15   3       11.71        8.31      9.69 o 
   2  15   3      207.57      238.27     17.76 o 
   3  15   3       75.17       76.75     13.98 o 
   4  15   3       44.24       67.91     27.80 o 
   0   0   4      239.69      326.89      7.97 o 
   1   0   4      926.78      882.31      9.13 o 
   2   0   4      593.25      514.19      8.34 o 
   3   0   4       70.53       45.03      4.42 o 
   4   0   4     1299.43     1260.53     18.79 o 
   5   0   4      744.65      770.03     15.93 o 
   6   0   4       10.87        8.06      5.57 o 
   7   0   4       48.06       55.73      8.80 o 
   8   0   4      325.09      370.33     19.48 o 
   9   0   4      183.52      219.73     19.27 o 
  10   0   4      253.70      255.43     21.82 o 
  11   0   4        5.95       20.82     20.44 o 
  12   0   4      150.97      167.49     33.63 o 
   0   1   4      762.13      624.55      6.50 o 
   1   1   4     7727.01     7470.79     34.07 o 
   2   1   4      699.62      627.48      6.38 o 
   3   1   4     1510.91     1433.45     11.52 o 
   4   1   4      863.65      751.60     10.12 o 
   5   1   4      625.95      646.61     12.20 o 
   6   1   4     2654.53     2618.54     33.60 o 
   7   1   4      253.15      239.75     10.44 o 
   8   1   4      752.55      835.51     19.74 o 
   9   1   4      306.57      307.80     15.57 o 
  10   1   4      115.08      113.87     14.23 o 
  11   1   4      128.20      146.59     17.80 o 
  12   1   4        8.86      -15.07     12.89 o 
   0   2   4     1281.89     1241.87     11.49 o 
   1   2   4     2225.06     1960.89     12.37 o 
   2   2   4     1219.80     1227.09      9.58 o 
   3   2   4      419.48      474.05      7.93 o 
   4   2   4      398.71      401.26      6.82 o 
   5   2   4      409.70      457.16      7.98 o 
   6   2   4       46.28       30.76      4.72 o 
   7   2   4      439.67      441.90     13.46 o 
   8   2   4       83.76       88.75      7.73 o 
   9   2   4       67.69       59.39     10.14 o 
  10   2   4      180.57      160.48     17.65 o 
  11   2   4       35.01       33.39     12.64 o 
  12   2   4      149.46      134.24     39.33 o 
   0   3   4     1517.17     1461.02     15.37 o 
   1   3   4       46.05       50.00      2.54 o 
   2   3   4      172.35      148.02      3.62 o 
   3   3   4      330.47      311.61      7.78 o 
   4   3   4       31.75       21.48      2.58 o 
   5   3   4       24.25       22.00      3.16 o 
   6   3   4       18.55       13.91      4.91 o 
   7   3   4      170.62      208.29     10.21 o 
   8   3   4       61.37       73.58      8.19 o 
   9   3   4      290.28      299.88     16.09 o 
  10   3   4       32.48       33.67     12.88 o 
  11   3   4        8.00        7.31     12.70 o 
  12   3   4       23.36       26.71     20.78 o 
   0   4   4     1487.60     1472.41     15.44 o 
   1   4   4      168.45      194.57      4.05 o 
   2   4   4      825.57      803.78      7.66 o 
   3   4   4     1316.04     1339.28     15.13 o 
   4   4   4       81.57      101.25      4.32 o 
   5   4   4      192.70      184.09      7.38 o 
   6   4   4      587.95      600.34     20.63 o 
   7   4   4      149.57      173.18     13.25 o 
   8   4   4        8.00        7.15      7.39 o 
   9   4   4       56.82       29.71      9.47 o 
  10   4   4       57.28       43.68     12.01 o 
  11   4   4       37.99       20.44     11.92 o 
   0   5   4      310.11      372.97      8.97 o 
   1   5   4      828.26      865.11      9.30 o 
   2   5   4      551.76      525.46     10.57 o 
   3   5   4      791.36      860.76      9.13 o 
   4   5   4      249.42      252.16      6.83 o 
   5   5   4      334.16      321.25     10.58 o 
   6   5   4      133.47      138.97      8.81 o 
   7   5   4        5.50       22.95      5.94 o 
   8   5   4      140.83      128.69     12.05 o 
   9   5   4       21.49       18.15      8.64 o 
  10   5   4       18.78       18.14     10.17 o 
  11   5   4       31.05        8.98      9.70 o 
   0   6   4     3313.65     3414.74     32.43 o 
   1   6   4     1649.94     1920.86     15.68 o 
   2   6   4      210.55      228.76      6.13 o 
   3   6   4      409.62      399.90      9.59 o 
   4   6   4       92.31       84.43      5.70 o 
   5   6   4        6.01        3.20      3.71 o 
   6   6   4      218.36      215.36     10.74 o 
   7   6   4       53.68       43.56      7.68 o 
   8   6   4        2.12        2.73      7.03 o 
   9   6   4       84.79       68.64     12.59 o 
  10   6   4       47.28       43.44     12.11 o 
  11   6   4       28.62       13.62     17.75 o 
   0   7   4      808.97      808.69     14.89 o 
   1   7   4      645.03      709.81     10.30 o 
   2   7   4      207.13      177.62      6.95 o 
   3   7   4       45.12       48.56      4.59 o 
   4   7   4      254.39      265.08      9.09 o 
   5   7   4       13.27        9.28      4.19 o 
   6   7   4      678.86      654.24     17.43 o 
   7   7   4       85.51       83.26      9.55 o 
   8   7   4      153.36      120.64     11.96 o 
   9   7   4       26.39       30.51     12.69 o 
  10   7   4       33.69       21.24     10.83 o 
   0   8   4       96.62       77.34      7.53 o 
   1   8   4     1455.54     1473.55     16.09 o 
   2   8   4      531.45      538.28     11.46 o 
   3   8   4      861.39      859.33     14.09 o 
   4   8   4     1035.29     1059.19     16.06 o 
   5   8   4      285.07      266.92     11.54 o 
   6   8   4      109.19       96.87      9.37 o 
   7   8   4      119.98      109.73     11.16 o 
   8   8   4       57.12       77.81     12.72 o 
   9   8   4        3.15      -16.15     12.19 o 
  10   8   4       26.48        8.28      9.16 o 
   0   9   4       19.00       12.61      6.71 o 
   1   9   4      785.83      734.53     14.64 o 
   2   9   4      226.09      222.05      9.01 o 
   3   9   4      654.01      617.02     13.80 o 
   4   9   4      238.28      243.10     10.56 o 
   5   9   4      220.77      212.93     10.93 o 
   6   9   4       47.25       21.56      6.94 o 
   7   9   4      227.64      218.55     16.09 o 
   8   9   4       20.57       30.28      9.62 o 
   9   9   4      213.80      219.02     17.61 o 
  10   9   4       13.64      -35.62     19.29 o 
   0  10   4       48.22       24.79      7.97 o 
   1  10   4      757.01      754.09     16.25 o 
   2  10   4      620.08      582.00     16.68 o 
   3  10   4      897.76      928.15     18.33 o 
   4  10   4      210.66      221.87     12.47 o 
   5  10   4      493.20      493.22     17.81 o 
   6  10   4       20.97        6.84      6.61 o 
   7  10   4      228.69      213.94     17.34 o 
   8  10   4        7.88        7.86      8.98 o 
   9  10   4        6.32        0.30     10.84 o 
   0  11   4      159.62      152.42     14.12 o 
   1  11   4      457.32      450.26     16.38 o 
   2  11   4       65.50       51.36      6.85 o 
   3  11   4      389.73      375.11     15.89 o 
   4  11   4       90.85       72.30      9.79 o 
   5  11   4      344.77      350.13     21.02 o 
   6  11   4       94.80      100.98     13.86 o 
   7  11   4      287.63      333.13     21.59 o 
   8  11   4       14.53       11.16      8.91 o 
   0  12   4       43.34       29.09     11.32 o 
   1  12   4      208.76      186.15     12.29 o 
   2  12   4        4.53       11.02      6.91 o 
   3  12   4       70.49       73.48     12.06 o 
   4  12   4      299.67      253.55     21.69 o 
   5  12   4       54.20       39.21     10.15 o 
   6  12   4       86.76       58.09     12.59 o 
   7  12   4       63.52       79.05     12.49 o 
   0  13   4       76.57       73.73     19.35 o 
   1  13   4       11.20       24.59     11.38 o 
   2  13   4        5.62       -1.73     10.53 o 
   3  13   4        0.20       -7.91     10.50 o 
   4  13   4      184.27      184.59     21.26 o 
   5  13   4       82.83       70.88     11.17 o 
   6  13   4        5.56       15.91     12.88 o 
   7  13   4       79.88       89.05     25.23 o 
   0  14   4       38.25       49.32     21.77 o 
   1  14   4       36.57       24.93     12.52 o 
   2  14   4      251.90      290.28     22.43 o 
   3  14   4        1.85        6.28     13.47 o 
   4  14   4       47.27       63.82     15.27 o 
   5  14   4       34.94       57.29     12.24 o 
   0  15   4       30.60       52.93     15.22 o 
   1  15   4       15.72       21.35     10.78 o 
   2  15   4        1.93        9.60     10.57 o 
   3  15   4       36.09       42.47     14.03 o 
   1   0   5     7683.43     7437.29     46.80 o 
   2   0   5    13863.04    14092.68     86.22 o 
   3   0   5      764.82      703.67     11.08 o 
   4   0   5     1042.81      884.66     22.07 o 
   5   0   5       26.89       21.49      5.30 o 
   6   0   5        0.01        4.54      5.34 o 
   7   0   5      115.59      101.66     10.39 o 
   8   0   5        1.51        6.21      7.36 o 
   9   0   5       85.09       83.37     15.11 o 
  10   0   5      328.50      261.89     36.10 o 
  11   0   5       94.35      136.32     23.74 o 
  12   0   5       81.81       95.96     21.55 o 
   0   1   5      200.14      212.30      5.05 o 
   1   1   5     1233.57     1232.38      8.33 o 
   2   1   5     4585.08     4296.26     22.48 o 
   3   1   5      791.38      761.00      8.01 o 
   4   1   5      980.44     1010.86      9.94 o 
   5   1   5      400.48      411.87     11.37 o 
   6   1   5        1.59       -2.66      3.37 o 
   7   1   5     1345.59     1358.67     21.32 o 
   8   1   5      497.85      519.31     16.65 o 
   9   1   5      740.54      791.75     26.16 o 
  10   1   5      105.02      111.88     16.30 o 
  11   1   5       54.15       34.29     14.29 o 
  12   1   5      178.22      221.16     24.64 o 
   0   2   5       91.83       79.64      4.42 o 
   1   2   5     1522.44     1503.38     10.58 o 
   2   2   5       95.33       78.21      3.16 o 
   3   2   5     1226.49     1186.63     10.55 o 
   4   2   5      401.48      444.44      8.29 o 
   5   2   5       16.72       19.08      2.96 o 
   6   2   5      588.08      577.32     12.40 o 
   7   2   5      527.34      520.19     14.59 o 
   8   2   5      500.75      531.47     16.93 o 
   9   2   5      364.95      317.75     16.33 o 
  10   2   5      173.69      186.75     21.53 o 
  11   2   5      175.36      184.59     20.83 o 
  12   2   5       51.62       34.78     24.07 o 
   0   3   5       64.83       83.00      3.90 o 
   1   3   5      410.16      458.43      5.73 o 
   2   3   5      470.25      434.63      6.20 o 
   3   3   5      374.26      388.55      7.42 o 
   4   3   5       51.12       55.52      3.33 o 
   5   3   5      723.87      754.03     11.61 o 
   6   3   5      318.63      328.75     10.69 o 
   7   3   5      515.73      538.34     15.77 o 
   8   3   5      185.22      199.87     11.79 o 
   9   3   5      609.53      686.11     23.27 o 
  10   3   5      272.82      270.10     20.74 o 
  11   3   5      111.46       80.66     14.93 o 
   0   4   5      133.60      123.50      5.00 o 
   1   4   5     2577.76     2608.50     16.28 o 
   2   4   5     2365.67     2336.22     16.51 o 
   3   4   5      831.70      933.53      9.40 o 
   4   4   5     1920.40     2031.64     16.43 o 
   5   4   5      176.92      185.04      7.43 o 
   6   4   5       10.53       16.99      4.69 o 
   7   4   5       54.29       42.19      6.79 o 
   8   4   5       83.46       93.80      9.78 o 
   9   4   5       56.19       73.22     10.96 o 
  10   4   5       31.04        8.07     10.83 o 
  11   4   5      158.73      155.01     15.03 o 
   0   5   5     1965.48     1959.92     20.18 o 
   1   5   5      441.93      502.62      6.53 o 
   2   5   5     1058.98     1073.50     10.70 o 
   3   5   5     1985.59     2179.11     21.38 o 
   4   5   5     3265.71     3305.99     26.86 o 
   5   5   5      552.11      538.29     12.90 o 
   6   5   5      224.64      226.03     10.86 o 
   7   5   5      592.39      590.85     19.09 o 
   8   5   5       85.04       91.73     11.01 o 
   9   5   5       90.80       88.33     11.50 o 
  10   5   5       48.37       51.48     11.46 o 
  11   5   5       87.49       89.48     12.72 o 
   0   6   5      354.52      412.99     10.10 o 
   1   6   5     1678.28     1708.94     15.54 o 
   2   6   5      255.95      330.12      6.94 o 
   3   6   5      605.48      658.54     11.09 o 
   4   6   5      158.08      171.70      7.53 o 
   5   6   5      171.13      182.92      8.59 o 
   6   6   5      397.48      425.59     13.41 o 
   7   6   5      153.21      138.90     11.65 o 
   8   6   5       82.49       57.99      9.40 o 
   9   6   5       77.68       71.42     13.78 o 
  10   6   5       60.72       44.20     11.30 o 
  11   6   5       56.57       22.26     20.78 o 
   0   7   5      429.75      525.80     11.16 o 
   1   7   5      754.76      820.19     12.77 o 
   2   7   5     1204.54     1203.19     15.29 o 
   3   7   5       29.01       27.89      4.06 o 
   4   7   5      120.03      137.52      7.10 o 
   5   7   5       86.15       70.22      6.50 o 
   6   7   5       30.62        7.27      5.71 o 
   7   7   5      120.18      105.38     11.92 o 
   8   7   5      144.52      170.83     16.00 o 
   9   7   5       78.37       69.35     13.14 o 
  10   7   5       11.11       12.67      9.12 o 
   0   8   5       36.14       58.64      6.89 o 
   1   8   5      793.30      826.31     12.73 o 
   2   8   5        4.62       -3.51      3.20 o 
   3   8   5      968.35     1015.56     15.29 o 
   4   8   5      837.81      848.26     14.76 o 
   5   8   5      337.74      324.90     13.07 o 
   6   8   5      520.24      514.58     19.92 o 
   7   8   5       22.86       17.54      7.32 o 
   8   8   5       81.73       77.10     12.69 o 
   9   8   5       52.81       51.43     14.94 o 
  10   8   5       46.25       38.32     12.58 o 
   0   9   5     1412.06     1304.27     25.09 o 
   1   9   5      126.97      142.50      7.42 o 
   2   9   5     1297.36     1269.35     18.21 o 
   3   9   5      223.20      189.49      8.63 o 
   4   9   5      516.94      496.91     14.29 o 
   5   9   5      229.69      265.24     13.34 o 
   6   9   5      253.54      279.28     14.55 o 
   7   9   5       53.30       36.80      9.53 o 
   8   9   5       28.95       25.40     13.69 o 
   9   9   5       21.81       28.42      9.53 o 
  10   9   5       21.90       20.78     20.78 o 
   0  10   5       64.27       52.79      9.55 o 
   1  10   5      144.83      131.16      8.30 o 
   2  10   5      240.04      233.47     10.74 o 
   3  10   5      159.78      163.56     10.04 o 
   4  10   5      994.05      935.46     24.01 o 
   5  10   5      147.10      154.71     11.62 o 
   6  10   5      197.80      183.10     13.63 o 
   7  10   5       75.42       71.81     16.04 o 
   8  10   5       25.07       26.47     12.71 o 
   9  10   5      130.99      129.80     21.02 o 
   0  11   5      324.46      278.75     18.46 o 
   1  11   5       18.87       18.52      6.97 o 
   2  11   5      920.01      949.31     22.09 o 
   3  11   5      304.61      320.00     16.11 o 
   4  11   5       96.20      116.85     14.62 o 
   5  11   5      134.39      153.19     12.96 o 
   6  11   5       40.31       37.97     10.75 o 
   7  11   5       73.01       20.45     13.94 o 
   8  11   5      270.55      262.53     20.90 o 
   0  12   5      129.16      141.22     16.39 o 
   1  12   5      316.24      348.36     16.07 o 
   2  12   5      270.32      280.41     14.76 o 
   3  12   5      400.03      438.37     23.14 o 
   4  12   5      613.89      597.65     26.90 o 
   5  12   5      118.29       72.15     12.06 o 
   6  12   5      518.87      626.59     34.90 o 
   7  12   5      132.65      136.52     14.08 o 
   0  13   5       84.32       68.42     52.69 o 
   1  13   5      132.39      123.38     15.31 o 
   2  13   5        5.64       26.31     11.47 o 
   3  13   5       35.53       22.17     12.42 o 
   4  13   5      167.66      179.99     21.13 o 
   5  13   5       99.87      107.89     13.29 o 
   6  13   5      361.90      373.83     22.48 o 
   0  14   5        0.57       15.34     14.54 o 
   1  14   5       95.83       95.60     15.23 o 
   2  14   5      112.72      111.62     15.46 o 
   3  14   5       13.21       10.86     13.09 o 
   4  14   5      285.54      308.15     26.29 o 
   5  14   5      128.21      162.41     19.76 o 
   0  15   5       68.44       46.33     15.93 o 
   1  15   5       30.63       39.25     11.71 o 
   2  15   5       30.22       10.85     10.87 o 
   3  15   5       18.31       25.09     13.94 o 
   1   0   6      513.11      405.70      9.73 o 
   2   0   6        0.81        5.61      2.39 o 
   3   0   6     1689.12     1821.25     18.99 o 
   4   0   6     1301.30     1179.31     18.56 o 
   5   0   6      499.26      585.32     16.84 o 
   6   0   6      322.01      392.41     23.34 o 
   7   0   6        1.61       14.73      7.63 o 
   8   0   6      157.27      161.72     13.62 o 
   9   0   6       65.11      105.14     14.27 o 
  10   0   6      143.11      127.18     30.22 o 
  11   0   6       25.70       19.24     22.75 o 
  12   0   6      222.04      258.04     29.36 o 
   0   1   6     5460.55     5340.60     35.11 o 
   1   1   6      417.21      413.16      5.14 o 
   2   1   6     2127.62     2076.15     14.15 o 
   3   1   6      169.12      172.79      4.44 o 
   4   1   6       10.39       16.81      2.45 o 
   5   1   6     1094.55     1110.62     15.17 o 
   6   1   6      212.33      233.70      9.85 o 
   7   1   6      692.44      640.96     16.35 o 
   8   1   6       95.56       93.27      8.01 o 
   9   1   6      281.51      279.60     16.68 o 
  10   1   6      228.15      221.42     20.03 o 
  11   1   6       39.07       32.07     14.39 o 
  12   1   6      126.33      148.55     19.27 o 
   0   2   6      207.17      208.02      5.00 o 
   1   2   6     1826.01     1649.56     10.81 o 
   2   2   6     2309.78     2299.08     16.98 o 
   3   2   6     1500.61     1564.54     12.67 o 
   4   2   6       15.70       14.45      2.36 o 
   5   2   6      253.38      274.30      7.36 o 
   6   2   6      182.25      171.18      7.82 o 
   7   2   6      304.85      314.12     11.82 o 
   8   2   6       88.63      108.64      8.79 o 
   9   2   6      328.61      301.59     16.00 o 
  10   2   6       59.73       56.90     13.75 o 
  11   2   6       90.94       78.18     14.94 o 
  12   2   6      202.61      235.98     48.98 o 
   0   3   6      968.16     1037.72     12.05 o 
   1   3   6     5429.35     5251.32     27.66 o 
   2   3   6     1401.53     1360.49     11.59 o 
   3   3   6     3668.58     3943.22     23.53 o 
   4   3   6     1100.20     1181.14     11.80 o 
   5   3   6      457.91      468.56      9.09 o 
   6   3   6      512.47      556.17     13.55 o 
   7   3   6      683.20      697.07     17.02 o 
   8   3   6      124.88      112.54      9.60 o 
   9   3   6       78.65      174.98     12.89 o 
  10   3   6      138.86      207.74     21.69 o 
  11   3   6      172.55      148.96     22.32 o 
   0   4   6      606.22      602.69      9.72 o 
   1   4   6     1564.69     1663.12     12.13 o 
   2   4   6     2711.00     2855.51     19.21 o 
   3   4   6     2034.00     2092.49     16.73 o 
   4   4   6      444.53      453.31      7.72 o 
   5   4   6     1239.32     1318.64     17.68 o 
   6   4   6       41.48       37.56      5.50 o 
   7   4   6      361.69      375.42     13.40 o 
   8   4   6      650.03      614.55     22.42 o 
   9   4   6        6.68        9.91      7.27 o 
  10   4   6       78.03       65.14     15.16 o 
  11   4   6       34.28       21.69     10.17 o 
   0   5   6     1342.75     1438.68     22.00 o 
   1   5   6     1344.00     1411.47     11.74 o 
   2   5   6     1965.81     2045.23     15.85 o 
   3   5   6       79.65       91.16      4.11 o 
   4   5   6      200.39      206.93      7.88 o 
   5   5   6       43.72       23.06      5.15 o 
   6   5   6      346.70      377.79     13.35 o 
   7   5   6       83.88       77.16      8.66 o 
   8   5   6       79.63       73.28     10.50 o 
   9   5   6      115.34      101.58     13.78 o 
  10   5   6       72.13       52.22     12.53 o 
  11   5   6       17.54        9.81      9.88 o 
   0   6   6     3090.80     3202.34     29.56 o 
   1   6   6      727.83      754.91      8.75 o 
   2   6   6      893.25      879.60     10.29 o 
   3   6   6      801.26      830.81     12.44 o 
   4   6   6       34.00       27.78      4.22 o 
   5   6   6      103.17      124.06      7.18 o 
   6   6   6      202.56      249.16     10.75 o 
   7   6   6      318.10      347.21     15.75 o 
   8   6   6      100.48       66.43     10.21 o 
   9   6   6       73.45       81.31     18.36 o 
  10   6   6       37.74       22.15     11.81 o 
  11   6   6       46.07       53.91     20.91 o 
   0   7   6      151.68      173.35     11.15 o 
   1   7   6      187.69      166.74      6.03 o 
   2   7   6      457.87      492.81     10.48 o 
   3   7   6      206.37      167.28      7.18 o 
   4   7   6      535.30      480.62     12.44 o 
   5   7   6     1066.01     1097.08     17.54 o 
   6   7   6        8.12       10.02      5.46 o 
   7   7   6      184.79      194.27     15.04 o 
   8   7   6      137.03      113.94     14.22 o 
   9   7   6       61.64       82.38     15.49 o 
  10   7   6      228.96      230.47     17.15 o 
   0   8   6      268.99      287.35     19.58 o 
   1   8   6      144.59      168.42      7.37 o 
   2   8   6       83.57       92.66      5.86 o 
   3   8   6      448.62      479.21     11.71 o 
   4   8   6      171.97      162.67      8.12 o 
   5   8   6       13.51       14.77      5.04 o 
   6   8   6       99.09       72.48      9.61 o 
   7   8   6      110.23       71.16     12.30 o 
   8   8   6      121.62      135.94     15.94 o 
   9   8   6       68.05       46.94     11.12 o 
  10   8   6      158.59      145.07     14.48 o 
   0   9   6     2268.98     2155.70     37.39 o 
   1   9   6      557.60      588.65     12.98 o 
   2   9   6      289.01      297.08     10.41 o 
   3   9   6      461.36      537.57     13.18 o 
   4   9   6       12.70       10.00      4.90 o 
   5   9   6      431.59      438.13     17.11 o 
   6   9   6      139.16      163.43     12.83 o 
   7   9   6       90.31      116.43     12.37 o 
   8   9   6      263.47      291.82     23.34 o 
   9   9   6       66.28       63.51     10.81 o 
   0  10   6      900.85      972.73     26.77 o 
   1  10   6      719.72      698.81     17.30 o 
   2  10   6      998.95     1012.75     18.30 o 
   3  10   6      401.89      384.93     14.29 o 
   4  10   6      376.27      378.26     17.13 o 
   5  10   6       76.86       55.01      9.32 o 
   6  10   6      178.22      198.99     15.16 o 
   7  10   6       43.42       19.87     10.05 o 
   8  10   6       16.75       17.92      9.06 o 
   9  10   6       46.97       24.77     12.19 o 
   0  11   6      665.01      609.75     29.14 o 
   1  11   6      575.77      622.46     25.72 o 
   2  11   6      417.06      373.63     18.51 o 
   3  11   6        0.60        1.67      6.91 o 
   4  11   6       21.99       29.00      8.84 o 
   5  11   6        6.33       18.22      8.29 o 
   6  11   6      235.54      226.51     17.69 o 
   7  11   6      106.90      114.29     13.94 o 
   8  11   6       72.26       64.56     10.67 o 
   0  12   6       31.92        5.77     13.64 o 
   1  12   6      266.06      241.72     14.94 o 
   2  12   6      205.69      203.69     15.43 o 
   3  12   6       68.12       65.04     12.38 o 
   4  12   6      655.87      791.17     30.25 o 
   5  12   6       14.84       26.94     10.29 o 
   6  12   6       41.92        9.01     16.07 o 
   7  12   6       42.37       47.79     10.38 o 
   0  13   6        2.31        4.53     19.22 o 
   1  13   6       47.89       43.05     11.60 o 
   2  13   6        0.67        1.04      9.90 o 
   3  13   6       50.43       51.15     21.75 o 
   4  13   6       89.90       80.05     15.49 o 
   5  13   6       16.95       16.57      9.53 o 
   6  13   6       91.21       62.61     11.21 o 
   0  14   6        1.00       -1.98     22.26 o 
   1  14   6        1.04        3.65     12.40 o 
   2  14   6       45.26       85.42     17.15 o 
   3  14   6       49.45       55.28     15.30 o 
   4  14   6        9.69       16.63     10.19 o 
   5  14   6      227.54      273.97     20.95 o 
   0  15   6       24.31       23.75     15.06 o 
   1  15   6       19.21       30.33     10.84 o 
   2  15   6      115.01      139.59     14.74 o 
   3  15   6        8.63       28.26     17.20 o 
   1   0   7     6840.30     6651.43     43.78 o 
   2   0   7      404.12      436.47      8.28 o 
   3   0   7      763.75      761.35     11.91 o 
   4   0   7       64.44       74.54      6.13 o 
   5   0   7      446.28      460.57     14.05 o 
   6   0   7     1025.73      983.25     27.88 o 
   7   0   7      461.82      487.72     20.10 o 
   8   0   7        1.99        3.25      7.10 o 
   9   0   7      108.00      107.36     14.49 o 
  10   0   7        1.49       13.56     22.45 o 
  11   0   7      142.07      164.65     31.43 o 
  12   0   7        8.95       10.62     20.23 o 
   0   1   7     1216.39     1323.09     13.78 o 
   1   1   7      478.81      423.15      4.91 o 
   2   1   7     2006.01     1916.53     13.17 o 
   3   1   7      104.97       97.44      3.72 o 
   4   1   7      353.52      274.36      6.27 o 
   5   1   7      568.86      596.23     10.87 o 
   6   1   7      347.00      362.58     11.86 o 
   7   1   7       72.53       68.15      6.85 o 
   8   1   7      220.65      185.86     10.26 o 
   9   1   7      121.95      119.26     12.24 o 
  10   1   7       35.33       30.25     12.61 o 
  11   1   7       26.50       41.11     12.42 o 
  12   1   7       88.23      104.91     21.18 o 
   0   2   7     2331.47     2433.73     19.96 o 
   1   2   7      351.50      377.78      4.91 o 
   2   2   7      432.76      385.12      5.65 o 
   3   2   7     2148.47     2167.99     15.74 o 
   4   2   7      436.92      439.22      8.50 o 
   5   2   7      282.87      313.80      8.65 o 
   6   2   7     1932.73     1915.07     21.34 o 
   7   2   7      748.05      771.81     16.48 o 
   8   2   7     1553.66     1608.47     25.30 o 
   9   2   7       42.77       46.96      8.99 o 
  10   2   7       26.18       22.89     12.81 o 
  11   2   7      106.34       93.12     16.54 o 
   0   3   7     4578.68     4615.79     33.98 o 
   1   3   7     1669.56     1712.01     11.92 o 
   2   3   7      663.32      613.71      7.72 o 
   3   3   7     2377.13     2402.17     16.94 o 
   4   3   7      423.78      436.08      8.11 o 
   5   3   7      691.47      720.77     13.10 o 
   6   3   7       74.27       71.07      7.42 o 
   7   3   7       87.28       57.24      7.00 o 
   8   3   7       30.59       19.39      9.55 o 
   9   3   7        0.39       -8.04      6.46 o 
  10   3   7      210.18      185.70     20.08 o 
  11   3   7      135.34      171.94     15.39 o 
   0   4   7        1.27        9.31      2.80 o 
   1   4   7     9798.55     9957.61     46.61 o 
   2   4   7      338.56      338.50      7.22 o 
   3   4   7     1786.66     1807.27     15.50 o 
   4   4   7      135.79      148.17      5.46 o 
   5   4   7     1082.81     1219.84     15.63 o 
   6   4   7      113.26      135.13      8.09 o 
   7   4   7       91.67       65.96      7.50 o 
   8   4   7       17.35       13.71      7.74 o 
   9   4   7        9.61       15.73      8.60 o 
  10   4   7      179.48      196.03     20.86 o 
  11   4   7       59.46       56.25     12.61 o 
   0   5   7     2901.55     3194.92     28.38 o 
   1   5   7      719.16      715.81      8.10 o 
   2   5   7      182.88      202.14      5.34 o 
   3   5   7      889.73      955.13     11.03 o 
   4   5   7      145.51      156.19      7.08 o 
   5   5   7       51.82       62.29      5.50 o 
   6   5   7      108.78      113.74      7.82 o 
   7   5   7      151.39      147.00     10.61 o 
   8   5   7      193.99      186.08     14.13 o 
   9   5   7       61.90       51.86     12.32 o 
  10   5   7        7.09        4.06     10.33 o 
  11   5   7        7.84       13.45     10.08 o 
   0   6   7     1191.97     1135.21     15.82 o 
   1   6   7     2312.75     2459.90     17.68 o 
   2   6   7     1628.87     1692.48     17.43 o 
   3   6   7      737.07      785.36     11.49 o 
   4   6   7      791.44      788.83     13.65 o 
   5   6   7      300.35      295.78     10.33 o 
   6   6   7      412.24      407.55     14.43 o 
   7   6   7      196.03      217.05     14.29 o 
   8   6   7      102.31       91.09     12.47 o 
   9   6   7       95.32      110.35     16.31 o 
  10   6   7       21.68       16.09     11.50 o 
  11   6   7        8.67      -20.12     14.14 o 
   0   7   7      205.47      280.36     11.43 o 
   1   7   7      277.47      247.09      8.59 o 
   2   7   7      213.02      227.14      7.86 o 
   3   7   7       46.14       45.27      4.70 o 
   4   7   7       46.92       43.32      5.01 o 
   5   7   7      181.74      147.16      7.82 o 
   6   7   7      404.64      428.98     15.22 o 
   7   7   7       43.07       54.81     10.21 o 
   8   7   7      269.86      294.47     19.11 o 
   9   7   7        9.05        7.42      9.95 o 
  10   7   7      249.72      252.38     17.82 o 
   0   8   7      114.07      132.48     15.49 o 
   1   8   7      956.86      955.52     14.56 o 
   2   8   7      181.68      179.56      7.47 o 
   3   8   7       15.55        0.85      3.68 o 
   4   8   7      119.71      107.84      6.83 o 
   5   8   7       83.47       76.20      7.05 o 
   6   8   7      221.05      204.94     13.67 o 
   7   8   7        4.37       -4.13      8.62 o 
   8   8   7       32.06       51.65     12.34 o 
   9   8   7       10.78       13.33     10.14 o 
  10   8   7       32.18       15.96     12.09 o 
   0   9   7     1107.18     1097.58     26.17 o 
   1   9   7      109.54       90.93      6.49 o 
   2   9   7      593.59      581.17     13.59 o 
   3   9   7       67.68       67.78      6.10 o 
   4   9   7       18.56       22.38      5.20 o 
   5   9   7       96.10       94.95      9.64 o 
   6   9   7       31.62       28.14     12.41 o 
   7   9   7      213.43      216.72     18.80 o 
   8   9   7      124.39       90.09     15.28 o 
   9   9   7      200.52      195.50     15.88 o 
   0  10   7      429.92      445.85     20.74 o 
   1  10   7      323.19      366.41     13.48 o 
   2  10   7      939.99      938.09     18.21 o 
   3  10   7      996.87     1015.35     19.45 o 
   4  10   7      709.53      710.26     22.18 o 
   5  10   7        8.37       16.40     10.14 o 
   6  10   7       18.97       21.98      8.76 o 
   7  10   7       56.96       42.18     10.47 o 
   8  10   7       23.31       22.09      9.96 o 
   9  10   7       31.55       13.67     15.52 o 
   0  11   7      643.67      599.93     30.09 o 
   1  11   7      955.44      946.12     23.90 o 
   2  11   7      797.02      774.30     25.68 o 
   3  11   7       78.55       66.18      9.67 o 
   4  11   7       18.12       21.33      8.20 o 
   5  11   7      128.94      134.69     14.11 o 
   6  11   7       19.34       21.60      9.62 o 
   7  11   7       28.40       36.91     16.16 o 
   8  11   7       11.67        7.13      8.50 o 
   0  12   7       46.16       25.99     12.39 o 
   1  12   7      356.51      319.12     21.03 o 
   2  12   7      113.21       85.13     13.31 o 
   3  12   7      172.48      180.56     18.96 o 
   4  12   7      142.41      129.82     14.14 o 
   5  12   7       15.81        3.80     13.72 o 
   6  12   7      172.59      198.69     22.26 o 
   7  12   7        4.04        2.68      9.66 o 
   0  13   7      213.63      270.25     43.78 o 
   1  13   7       19.21       13.57     10.26 o 
   2  13   7        3.79       -8.31     10.31 o 
   3  13   7      110.92      105.74     17.72 o 
   4  13   7       32.08       17.89     14.40 o 
   5  13   7       29.66       26.10     11.53 o 
   6  13   7       41.83       53.38     13.94 o 
   0  14   7       61.02       40.81     33.39 o 
   1  14   7      204.97      234.44     19.03 o 
   2  14   7      257.68      241.89     35.62 o 
   3  14   7      151.21      166.54     16.77 o 
   4  14   7       22.56       43.40     11.87 o 
   5  14   7       16.59       29.67     12.39 o 
   0  15   7        6.50       -1.57     13.81 o 
   1  15   7       60.83       50.12     11.38 o 
   2  15   7        8.04        7.34     14.08 o 
   3  15   7       38.27       48.71     17.71 o 
   0   0   8     1828.01     1682.66     22.49 o 
   1   0   8        3.19        4.09      2.14 o 
   2   0   8      135.32      120.87      5.13 o 
   3   0   8      352.19      342.05      8.73 o 
   4   0   8       17.70       44.98      4.46 o 
   5   0   8      232.75      207.89     10.37 o 
   6   0   8      525.09      596.08     19.30 o 
   7   0   8        9.89       15.32      7.24 o 
   8   0   8       94.99       85.75     11.39 o 
   9   0   8      807.98      821.47     43.95 o 
  10   0   8       10.18        5.70     17.61 o 
  11   0   8       24.14       30.90     20.44 o 
  12   0   8       10.58       30.32     23.99 o 
   0   1   8     1933.79     1796.59     22.38 o 
   1   1   8     4184.09     3996.43     21.46 o 
   2   1   8     2488.17     2349.66     15.79 o 
   3   1   8      467.53      460.58      6.88 o 
   4   1   8      244.33      258.38      6.07 o 
   5   1   8      217.06      215.64      7.42 o 
   6   1   8      464.67      446.11     12.65 o 
   7   1   8      439.16      426.57     13.61 o 
   8   1   8      365.46      339.98     14.02 o 
   9   1   8       87.92       73.56     10.87 o 
  10   1   8       64.37       51.71     18.22 o 
  11   1   8      254.57      272.50     32.74 o 
  12   1   8       52.11       59.35     15.99 o 
   0   2   8     2370.37     2359.63     19.91 o 
   1   2   8     1732.15     1826.88     12.20 o 
   2   2   8     2557.20     2620.10     16.69 o 
   3   2   8      637.99      677.63      8.23 o 
   4   2   8      455.97      440.34      7.64 o 
   5   2   8      306.20      330.02      8.50 o 
   6   2   8      536.49      523.92     12.47 o 
   7   2   8       98.25       91.76      7.70 o 
   8   2   8      179.39      172.46     11.08 o 
   9   2   8      148.31      170.72     12.96 o 
  10   2   8       89.17       58.25     16.33 o 
  11   2   8      142.77      131.13     15.03 o 
   0   3   8        7.24       12.87      2.80 o 
   1   3   8      697.44      705.33      7.25 o 
   2   3   8        1.06        1.95      2.01 o 
   3   3   8      135.19      141.76      4.31 o 
   4   3   8      258.21      294.50      6.94 o 
   5   3   8      245.76      252.13      8.72 o 
   6   3   8      106.54       79.85      7.46 o 
   7   3   8       74.62       67.50      7.41 o 
   8   3   8       46.83       44.68      8.62 o 
   9   3   8      120.52       87.78     11.37 o 
  10   3   8       37.82       52.02     14.82 o 
  11   3   8       35.21       31.09     10.52 o 
   0   4   8     2768.60     2761.99     24.80 o 
   1   4   8      923.71      905.65      8.69 o 
   2   4   8     1311.78     1453.79     12.95 o 
   3   4   8     2221.57     2396.02     18.62 o 
   4   4   8      151.35      185.24      6.50 o 
   5   4   8       17.89       19.22      4.23 o 
   6   4   8      248.43      213.16      9.88 o 
   7   4   8       49.04       60.89      7.13 o 
   8   4   8      264.80      263.36     15.49 o 
   9   4   8       72.39       54.38     14.25 o 
  10   4   8       45.82       43.37     12.93 o 
  11   4   8       81.64       50.97     11.59 o 
   0   5   8     7398.80     7765.35     55.50 o 
   1   5   8     1622.96     1680.77     13.40 o 
   2   5   8      617.07      698.05      9.12 o 
   3   5   8      627.79      626.11      9.15 o 
   4   5   8      626.98      684.64     12.30 o 
   5   5   8       61.70       51.99      5.14 o 
   6   5   8      651.45      661.46     16.87 o 
   7   5   8      199.10      170.86     10.79 o 
   8   5   8      210.57      204.07     14.84 o 
   9   5   8       32.07       27.13     10.77 o 
  10   5   8       44.91       42.99     13.04 o 
  11   5   8       29.24       29.26     13.00 o 
   0   6   8      717.25      762.68     13.06 o 
   1   6   8      160.38      154.76      4.99 o 
   2   6   8     2123.22     2196.70     19.33 o 
   3   6   8      592.13      581.45     11.19 o 
   4   6   8     1232.33     1155.28     16.00 o 
   5   6   8       89.31       91.85      6.50 o 
   6   6   8       53.07       40.64      8.79 o 
   7   6   8       53.81       53.70      9.12 o 
   8   6   8       49.68       41.54     14.98 o 
   9   6   8       62.18       34.65     11.20 o 
  10   6   8       50.35       72.25     13.05 o 
  11   6   8       24.47       31.85     26.71 o 
   0   7   8      214.82      242.20     10.14 o 
   1   7   8      340.00      356.26      9.09 o 
   2   7   8      463.86      470.98     10.49 o 
   3   7   8      281.89      253.75      8.72 o 
   4   7   8      865.24      855.43     14.27 o 
   5   7   8      269.28      269.91      9.99 o 
   6   7   8      316.84      351.59     17.65 o 
   7   7   8      207.36      232.54     16.24 o 
   8   7   8      147.33      133.16     14.99 o 
   9   7   8       27.72       30.52     11.54 o 
  10   7   8        4.24       -6.34      9.00 o 
   0   8   8      231.33      220.63     11.54 o 
   1   8   8      362.88      357.52     10.30 o 
   2   8   8      815.87      797.23     13.29 o 
   3   8   8     1105.65     1043.56     15.72 o 
   4   8   8      593.92      562.19     13.43 o 
   5   8   8      399.15      368.66     15.25 o 
   6   8   8      252.41      262.57     16.17 o 
   7   8   8       63.54       55.13     11.39 o 
   8   8   8       32.90       32.00     13.91 o 
   9   8   8       40.15       23.03     10.27 o 
  10   8   8       52.72       26.43     16.84 o 
   0   9   8      188.05      202.53     19.21 o 
   1   9   8       57.97       57.85      5.71 o 
   2   9   8      184.17      202.86     10.46 o 
   3   9   8      838.23      846.90     15.33 o 
   4   9   8      947.44      938.53     16.71 o 
   5   9   8      526.65      553.26     20.10 o 
   6   9   8      251.56      248.67     16.41 o 
   7   9   8       43.29       59.06     12.37 o 
   8   9   8      174.30      145.23     16.77 o 
   9   9   8       27.81       10.03     10.57 o 
   0  10   8      284.16      265.56     16.64 o 
   1  10   8      531.76      530.94     17.79 o 
   2  10   8      459.67      478.81     14.67 o 
   3  10   8      928.20      862.47     22.16 o 
   4  10   8      516.55      554.55     21.51 o 
   5  10   8      805.67      748.82     22.57 o 
   6  10   8       13.91        2.90      8.46 o 
   7  10   8        9.73        7.16     10.07 o 
   8  10   8       96.23       96.29     13.71 o 
   9  10   8       19.88       15.68     14.27 o 
   0  11   8      671.54      702.96     31.15 o 
   1  11   8      685.33      694.57     28.54 o 
   2  11   8      122.98       88.80     10.56 o 
   3  11   8      462.08      461.90     20.75 o 
   4  11   8       10.02        4.29      9.02 o 
   5  11   8       48.06       52.84     11.38 o 
   6  11   8      166.81      155.45     15.90 o 
   7  11   8       52.02       45.01     11.74 o 
   8  11   8       87.41       84.16     13.85 o 
   0  12   8       32.79       40.64     13.69 o 
   1  12   8      356.92      396.72     20.34 o 
   2  12   8       85.48       74.79     13.37 o 
   3  12   8       51.28       31.27     14.08 o 
   4  12   8      140.31      185.88     20.05 o 
   5  12   8       18.95        3.49     10.97 o 
   6  12   8      134.43      141.88     16.55 o 
   7  12   8       38.41       20.02     13.72 o 
   0  13   8        9.15       18.62     22.80 o 
   1  13   8       77.36       84.51     14.27 o 
   2  13   8       79.58       83.16     14.62 o 
   3  13   8        1.06        6.40     13.75 o 
   4  13   8        7.44        8.44     13.45 o 
   5  13   8       65.70       53.62     17.52 o 
   6  13   8       62.30       45.12     20.26 o 
   0  14   8       30.54       35.52     22.11 o 
   1  14   8        9.18        3.84     11.58 o 
   2  14   8       31.07        2.87     12.27 o 
   3  14   8        0.99        0.25     10.67 o 
   4  14   8      135.05      139.61     16.48 o 
   5  14   8       20.12       21.19     17.62 o 
   0  15   8      210.18      239.89     47.83 o 
   1  15   8      124.65      152.92     15.47 o 
   2  15   8       29.15       27.18     16.48 o 
   3  15   8       29.27       10.13     26.38 o 
   1   0   9      628.94      685.87      9.47 o 
   2   0   9      101.84      110.96      5.63 o 
   3   0   9      201.58      210.79      7.55 o 
   4   0   9       63.42       55.41      6.38 o 
   5   0   9       49.47       52.43      7.19 o 
   6   0   9        0.33        1.87      5.53 o 
   7   0   9     2755.84     2837.95     43.60 o 
   8   0   9      636.03      670.59     25.44 o 
   9   0   9      488.37      598.34     38.61 o 
  10   0   9        3.98        1.06     17.63 o 
  11   0   9        7.74      -31.03     25.97 o 
   0   1   9     1255.31     1194.92     17.58 o 
   1   1   9      134.43      151.89      3.47 o 
   2   1   9      701.21      643.46      7.96 o 
   3   1   9       79.66       59.06      3.32 o 
   4   1   9      487.47      444.11      8.89 o 
   5   1   9     1134.77     1182.65     17.08 o 
   6   1   9      165.24      147.16      7.80 o 
   7   1   9      300.41      319.63     13.83 o 
   8   1   9       90.79      103.85     12.24 o 
   9   1   9       93.03       60.71     10.81 o 
  10   1   9      166.25      126.54     20.50 o 
  11   1   9       81.52       66.14     13.72 o 
   0   2   9      398.64      406.89      7.30 o 
   1   2   9     2139.87     2056.81     13.86 o 
   2   2   9      107.52      100.06      3.78 o 
   3   2   9      720.03      609.37      7.99 o 
   4   2   9       22.10       13.87      2.50 o 
   5   2   9      248.46      243.50      7.71 o 
   6   2   9      382.88      375.97     11.00 o 
   7   2   9      115.46      115.05      8.28 o 
   8   2   9      165.92      185.88     14.02 o 
   9   2   9      376.63      433.12     21.91 o 
  10   2   9      258.63      280.16     23.25 o 
  11   2   9      311.09      385.81     30.75 o 
   0   3   9     5459.82     5518.15     40.01 o 
   1   3   9     1203.79     1196.26     10.28 o 
   2   3   9      942.72      966.22     10.16 o 
   3   3   9        7.43        6.49      1.98 o 
   4   3   9      464.96      500.10      8.71 o 
   5   3   9        0.07       -0.23      3.43 o 
   6   3   9       38.67       61.75      6.08 o 
   7   3   9        0.86        0.87      5.30 o 
   8   3   9       22.88       14.11      7.70 o 
   9   3   9       24.86       40.97      9.45 o 
  10   3   9       31.98       -3.28     10.22 o 
  11   3   9       37.06       21.97      9.54 o 
   0   4   9      786.38      852.88     13.04 o 
   1   4   9     1174.62     1211.74     10.55 o 
   2   4   9      978.97     1103.06     11.30 o 
   3   4   9     1063.29     1095.46     11.99 o 
   4   4   9       89.24       71.20      4.48 o 
   5   4   9      125.07      120.78      6.71 o 
   6   4   9        2.71       -2.30      4.38 o 
   7   4   9       39.81       32.04      6.42 o 
   8   4   9       93.77       64.71     10.18 o 
   9   4   9        4.30        5.15      8.75 o 
  10   4   9      175.23      198.23     18.73 o 
  11   4   9       18.07       13.75     10.43 o 
   0   5   9     2172.20     2569.33     25.32 o 
   1   5   9      459.10      525.61      7.25 o 
   2   5   9     1225.53     1261.87     12.63 o 
   3   5   9     1167.16     1150.88     13.02 o 
   4   5   9      207.60      223.56      8.37 o 
   5   5   9      169.70      163.52      7.94 o 
   6   5   9      521.00      505.67     15.32 o 
   7   5   9       17.16       14.77      6.26 o 
   8   5   9       66.15       53.89     10.08 o 
   9   5   9        8.40       10.07      9.80 o 
  10   5   9       32.69       36.24     12.91 o 
  11   5   9        7.04       -3.04     20.78 o 
   0   6   9     1474.66     1550.57     19.49 o 
   1   6   9       17.75       21.53      2.58 o 
   2   6   9      615.48      661.42     10.33 o 
   3   6   9      401.44      429.97     10.29 o 
   4   6   9      233.25      219.14      8.37 o 
   5   6   9      398.12      406.70     12.07 o 
   6   6   9      448.10      491.62     16.51 o 
   7   6   9        5.46       -4.39      6.37 o 
   8   6   9       20.64       13.15      8.83 o 
   9   6   9       48.93       67.21     13.15 o 
  10   6   9        6.05        7.05     10.17 o 
  11   6   9       11.08      -20.78     19.29 o 
   0   7   9       10.70        4.62      3.66 o 
   1   7   9      236.90      250.02      8.37 o 
   2   7   9      825.75      823.73     12.90 o 
   3   7   9      373.92      394.59     10.65 o 
   4   7   9      729.02      758.67     13.95 o 
   5   7   9      172.85      146.63      8.24 o 
   6   7   9       88.38       77.84      8.05 o 
   7   7   9       90.67       98.21     11.27 o 
   8   7   9      110.49      147.74     16.23 o 
   9   7   9      110.57      117.69     15.66 o 
  10   7   9       39.63       30.62     11.91 o 
   0   8   9      717.12      700.95     30.17 o 
   1   8   9      490.19      481.73     12.16 o 
   2   8   9      492.50      509.06     11.92 o 
   3   8   9      717.22      638.22     13.39 o 
   4   8   9      181.57      193.90      8.74 o 
   5   8   9      331.08      303.35     11.57 o 
   6   8   9      646.38      724.55     25.02 o 
   7   8   9      576.53      569.49     24.95 o 
   8   8   9      201.18      194.30     18.81 o 
   9   8   9       12.90        6.08     10.59 o 
  10   8   9       41.56       72.02     32.95 o 
   0   9   9        3.34       42.32      8.10 o 
   1   9   9       42.38       32.09      5.75 o 
   2   9   9       73.32       77.09      7.13 o 
   3   9   9      272.41      232.81     10.01 o 
   4   9   9       73.39       99.82      7.67 o 
   5   9   9      959.94      889.89     23.85 o 
   6   9   9      485.77      488.27     22.11 o 
   7   9   9      165.46      142.21     16.70 o 
   8   9   9      218.52      226.94     19.09 o 
   9   9   9        5.16       24.21     10.58 o 
   0  10   9       20.39       33.34      8.66 o 
   1  10   9      169.88      154.33      9.47 o 
   2  10   9       38.73       26.45      5.85 o 
   3  10   9      331.36      264.65     13.21 o 
   4  10   9      446.40      417.59     19.25 o 
   5  10   9       47.72       49.12     10.88 o 
   6  10   9      516.26      512.84     24.94 o 
   7  10   9      222.67      232.98     19.00 o 
   8  10   9       82.74       88.78     13.50 o 
   9  10   9        2.83        5.94     32.65 o 
   0  11   9      179.16      195.08     18.81 o 
   1  11   9       90.03       82.48     10.05 o 
   2  11   9      317.25      291.72     15.70 o 
   3  11   9      199.96      164.93     15.67 o 
   4  11   9      176.26      160.91     14.06 o 
   5  11   9      120.37      107.13     13.33 o 
   6  11   9      191.13      179.36     18.64 o 
   7  11   9        0.78       -6.17      9.57 o 
   8  11   9       66.93       55.95     14.36 o 
   0  12   9       18.63       25.21     12.55 o 
   1  12   9      157.61      183.06     14.02 o 
   2  12   9      196.01      169.20     18.25 o 
   3  12   9       47.34       39.90     14.40 o 
   4  12   9      140.96      128.72     18.21 o 
   5  12   9       32.77       33.66     11.58 o 
   6  12   9      205.62      216.09     18.70 o 
   7  12   9        7.76        7.58     10.98 o 
   0  13   9      121.96      103.73     21.63 o 
   1  13   9       53.65       42.55     12.84 o 
   2  13   9      339.56      357.15     22.98 o 
   3  13   9      114.78       91.79     18.23 o 
   4  13   9      546.40      590.38     31.80 o 
   5  13   9       50.25       58.33     16.32 o 
   6  13   9       34.30       52.64     24.30 o 
   0  14   9       90.03       96.75     22.15 o 
   1  14   9        4.81       22.54     12.45 o 
   2  14   9       63.52       65.75     15.17 o 
   3  14   9       75.32       74.62     14.21 o 
   4  14   9       62.95       62.94     15.51 o 
   5  14   9        4.98       -5.58     16.92 o 
   0  15   9      104.54      107.84     23.14 o 
   1  15   9      126.14      174.63     27.07 o 
   2  15   9      198.25      250.19     38.29 o 
   3  15   9       18.15       -8.90     24.14 o 
   0   0  10     2627.85     2500.60     28.46 o 
   1   0  10      764.58      696.95      9.81 o 
   2   0  10      538.48      508.06     10.45 o 
   3   0  10      110.37      127.20      6.87 o 
   4   0  10      216.43      205.91      8.28 o 
   5   0  10     1182.23     1133.72     26.46 o 
   6   0  10      331.37      333.78     20.89 o 
   7   0  10     1826.02     1727.78     49.52 o 
   8   0  10      648.22      630.94     26.84 o 
   9   0  10      639.07      616.40     39.05 o 
  10   0  10      172.55      160.78     25.95 o 
  11   0  10        0.05        9.72     20.68 o 
   0   1  10     1235.89     1239.26     14.70 o 
   1   1  10      503.41      478.24      6.25 o 
   2   1  10      422.55      448.50      6.73 o 
   3   1  10      808.63      884.32      9.80 o 
   4   1  10      175.90      181.20      5.96 o 
   5   1  10     1126.17     1117.03     15.95 o 
   6   1  10      254.70      255.55      9.89 o 
   7   1  10      224.47      226.64     11.61 o 
   8   1  10        9.62        2.89      6.32 o 
   9   1  10      126.80      122.83     12.44 o 
  10   1  10       83.79       83.79     18.35 o 
  11   1  10      161.87      156.84     14.87 o 
   0   2  10      339.25      321.44      7.50 o 
   1   2  10      821.96      808.27      7.80 o 
   2   2  10      181.16      191.10      5.44 o 
   3   2  10      940.34      940.95     10.09 o 
   4   2  10       20.33       22.18      3.20 o 
   5   2  10      100.24       92.11      5.83 o 
   6   2  10      183.03      187.94      9.23 o 
   7   2  10      187.28      176.46      9.77 o 
   8   2  10      625.13      629.45     22.39 o 
   9   2  10      309.24      328.93     19.68 o 
  10   2  10      195.08      189.19     20.45 o 
  11   2  10       35.99       44.98     10.94 o 
   0   3  10      181.57      199.64      6.40 o 
   1   3  10      137.38      141.39      3.96 o 
   2   3  10      118.18      123.92      3.93 o 
   3   3  10       93.48       82.75      3.75 o 
   4   3  10       55.30       56.77      3.59 o 
   5   3  10      746.58      706.48     13.20 o 
   6   3  10      156.92      161.46      8.21 o 
   7   3  10      244.52      244.44     12.91 o 
   8   3  10      154.30      163.51     12.84 o 
   9   3  10       41.47       57.57     10.87 o 
  10   3  10      119.93      140.92     16.69 o 
  11   3  10      208.35      232.41     17.41 o 
   0   4  10      480.78      478.28      9.42 o 
   1   4  10      328.44      377.20      7.86 o 
   2   4  10      892.99      878.28     10.65 o 
   3   4  10      199.84      202.57      6.12 o 
   4   4  10      200.44      188.69      6.91 o 
   5   4  10      594.12      582.26     13.18 o 
   6   4  10       12.80       10.77      5.06 o 
   7   4  10      458.29      456.94     16.18 o 
   8   4  10       19.26       12.42      8.06 o 
   9   4  10       14.21       16.22     10.49 o 
  10   4  10       41.05       31.89     10.85 o 
  11   4  10       71.57       80.08     13.07 o 
   0   5  10     1126.66     1211.64     16.28 o 
   1   5  10      125.66      110.95      4.06 o 
   2   5  10      288.28      302.43      7.00 o 
   3   5  10      777.41      794.00     10.55 o 
   4   5  10      130.32      141.35      6.55 o 
   5   5  10      521.38      545.45     13.93 o 
   6   5  10      657.70      638.93     16.14 o 
   7   5  10       54.38       52.06      7.81 o 
   8   5  10       93.85      122.19     12.23 o 
   9   5  10       36.98       30.61     12.86 o 
  10   5  10       51.60       56.20     13.52 o 
  11   5  10       22.23       54.94     20.06 o 
   0   6  10     1080.30     1002.36     15.54 o 
   1   6  10      312.80      333.33      6.75 o 
   2   6  10      725.77      718.92     10.87 o 
   3   6  10      526.66      523.13     12.18 o 
   4   6  10        7.05        0.34      3.35 o 
   5   6  10      554.71      554.88     15.90 o 
   6   6  10      171.25      160.00     10.81 o 
   7   6  10      182.50      199.88     13.75 o 
   8   6  10       26.89       24.11      8.86 o 
   9   6  10       94.66       93.93     15.10 o 
  10   6  10       63.97       87.73     13.82 o 
   0   7  10      645.92      640.93     17.50 o 
   1   7  10       12.82       18.36      3.45 o 
   2   7  10      416.90      392.69     10.18 o 
   3   7  10      606.29      642.28     12.69 o 
   4   7  10      822.61      805.07     20.29 o 
   5   7  10      337.97      339.63     13.45 o 
   6   7  10        1.11        8.22      5.96 o 
   7   7  10       64.85       57.98     10.08 o 
   8   7  10       33.36       20.85     10.95 o 
   9   7  10       86.18       72.06     13.05 o 
  10   7  10       56.71       41.31     11.95 o 
   0   8  10     1234.71     1199.93     34.65 o 
   1   8  10      269.52      272.09      9.44 o 
   2   8  10     1567.60     1538.67     18.79 o 
   3   8  10       14.79        8.44      4.50 o 
   4   8  10       39.15       28.82      5.39 o 
   5   8  10       41.99       31.64      6.57 o 
   6   8  10       63.78       32.95      8.46 o 
   7   8  10      357.81      391.14     20.91 o 
   8   8  10      196.19      185.77     16.89 o 
   9   8  10       77.66       60.37     13.23 o 
   0   9  10      418.28      375.12     18.40 o 
   1   9  10      195.95      204.10     10.97 o 
   2   9  10       80.23       69.99      6.66 o 
   3   9  10      144.31      151.99      9.20 o 
   4   9  10       23.21       25.34      5.53 o 
   5   9  10      169.15      178.69     12.62 o 
   6   9  10       31.11       27.45      9.17 o 
   7   9  10      184.59      184.08     22.68 o 
   8   9  10      108.53      108.56     14.40 o 
   9   9  10       56.34       41.95     12.51 o 
   0  10  10      313.15      345.64     18.99 o 
   1  10  10      149.91      147.49     10.49 o 
   2  10  10      328.77      308.89     12.21 o 
   3  10  10      119.56      124.84     12.41 o 
   4  10  10      348.85      347.77     15.46 o 
   5  10  10      108.84      122.36     13.78 o 
   6  10  10       59.20       83.26     12.43 o 
   7  10  10      107.60      103.06     13.50 o 
   8  10  10       10.21       12.18      9.84 o 
   9  10  10       37.87       17.81     34.14 o 
   0  11  10       79.74       90.87     14.75 o 
   1  11  10        3.23        5.78      7.85 o 
   2  11  10      325.42      351.55     18.93 o 
   3  11  10        8.96       12.90     10.80 o 
   4  11  10       13.58       20.52     10.49 o 
   5  11  10       15.71        9.76     10.25 o 
   6  11  10       25.36       22.51     10.24 o 
   7  11  10       27.70       50.62     13.72 o 
   8  11  10       11.97       17.09     32.00 o 
   0  12  10        3.20      -12.24     11.25 o 
   1  12  10       27.56       27.15      9.94 o 
   2  12  10        9.49        5.65     10.79 o 
   3  12  10       55.55       72.98     15.38 o 
   4  12  10       38.83       44.32     15.13 o 
   5  12  10       13.02       23.34     15.26 o 
   6  12  10       10.74        7.23     10.73 o 
   7  12  10      132.17      109.55     52.54 o 
   0  13  10        5.34        7.57     16.86 o 
   1  13  10       82.29       68.89     14.26 o 
   2  13  10      120.67      104.82     15.70 o 
   3  13  10      289.15      346.96     30.10 o 
   4  13  10      404.26      456.69     28.92 o 
   5  13  10       91.80       84.22     16.12 o 
   6  13  10       21.91        1.36     20.64 o 
   0  14  10       42.15       40.69     18.37 o 
   1  14  10        6.13      -15.05     11.62 o 
   2  14  10      198.48      228.82     24.49 o 
   3  14  10        6.22        1.46     10.50 o 
   4  14  10      120.21      118.06     20.29 o 
   1   0  11      743.13      644.41      9.56 o 
   2   0  11       63.34       75.11      4.78 o 
   3   0  11      107.58      107.01      6.54 o 
   4   0  11      866.42      820.34     14.43 o 
   5   0  11      209.30      205.76     16.82 o 
   6   0  11     1543.33     1625.80     32.74 o 
   7   0  11      384.62      383.09     18.48 o 
   8   0  11        4.17        2.65     20.36 o 
   9   0  11       33.63       36.03     18.07 o 
  10   0  11       16.94       12.04     19.18 o 
  11   0  11       16.17       13.36     20.99 o 
   0   1  11       49.70       28.17      3.57 o 
   1   1  11      247.38      254.28      5.01 o 
   2   1  11      839.73      900.63      9.68 o 
   3   1  11      806.89      771.57      9.34 o 
   4   1  11     1504.41     1487.49     14.87 o 
   5   1  11      214.92      221.36      8.51 o 
   6   1  11       42.90       62.04      5.88 o 
   7   1  11       59.52       54.11      6.85 o 
   8   1  11       16.84        4.51      5.45 o 
   9   1  11      271.85      300.93     17.34 o 
  10   1  11       27.42       33.34     16.12 o 
  11   1  11       45.89       41.40     11.62 o 
   0   2  11     1901.97     1819.79     17.82 o 
   1   2  11     3138.88     3206.91     19.03 o 
   2   2  11     3361.74     3364.42     21.36 o 
   3   2  11     1476.86     1484.66     13.78 o 
   4   2  11        3.88        2.69      2.29 o 
   5   2  11      636.81      638.41     14.50 o 
   6   2  11      207.24      208.53      9.86 o 
   7   2  11       31.73       36.14      6.01 o 
   8   2  11      192.65      172.18     14.09 o 
   9   2  11       32.20       15.98      9.84 o 
  10   2  11       52.85       61.49     16.28 o 
  11   2  11       77.10       77.38     13.79 o 
   0   3  11     6401.34     6673.97     52.57 o 
   1   3  11     6880.07     7231.04     36.36 o 
   2   3  11      246.47      273.37      5.91 o 
   3   3  11      752.15      777.18     10.14 o 
   4   3  11      472.64      474.93      9.65 o 
   5   3  11     1735.97     1713.11     21.91 o 
   6   3  11       89.63       89.50      7.46 o 
   7   3  11       82.87       86.03      9.09 o 
   8   3  11       99.51       80.34     10.50 o 
   9   3  11        7.22        8.87      8.97 o 
  10   3  11      110.43      104.47     15.29 o 
  11   3  11       93.86       74.96     17.61 o 
   0   4  11     1499.01     1486.10     17.65 o 
   1   4  11     4333.55     4470.52     25.82 o 
   2   4  11     3413.02     3507.02     24.89 o 
   3   4  11     2716.25     2885.36     21.78 o 
   4   4  11      193.74      207.08      8.19 o 
   5   4  11       66.00       43.90      5.26 o 
   6   4  11      443.57      444.60     15.03 o 
   7   4  11       28.69       30.91      6.98 o 
   8   4  11      244.45      228.39     17.44 o 
   9   4  11       88.28       72.98     12.30 o 
  10   4  11        5.35       13.30     10.15 o 
  11   4  11       22.74       38.75     13.04 o 
   0   5  11     6743.31     6701.36     50.86 o 
   1   5  11     1584.62     1733.90     14.30 o 
   2   5  11      866.80      863.74     11.45 o 
   3   5  11      482.24      520.79     11.00 o 
   4   5  11     1717.13     1663.64     20.08 o 
   5   5  11       73.95       65.91      6.76 o 
   6   5  11      393.86      389.76     14.32 o 
   7   5  11      144.65      159.46     11.91 o 
   8   5  11      284.96      297.65     17.03 o 
   9   5  11      160.07      119.16     23.83 o 
  10   5  11      260.35      284.34     22.54 o 
  11   5  11       22.44       37.04     39.33 o 
   0   6  11      628.61      647.91     12.76 o 
   1   6  11      886.76      798.52     11.12 o 
   2   6  11     1025.18     1084.07     14.44 o 
   3   6  11      179.93      187.58      8.03 o 
   4   6  11      566.27      561.93     12.94 o 
   5   6  11      777.87      736.80     17.54 o 
   6   6  11      577.86      559.75     17.76 o 
   7   6  11      326.05      308.28     17.99 o 
   8   6  11      488.68      465.61     27.32 o 
   9   6  11       75.71       72.77     13.60 o 
  10   6  11      101.94      107.50     14.23 o 
   0   7  11       87.23      112.59      8.40 o 
   1   7  11      221.19      210.32      8.97 o 
   2   7  11      257.48      278.92      9.57 o 
   3   7  11      108.84      118.88      6.55 o 
   4   7  11      303.27      290.97     11.33 o 
   5   7  11      795.18      745.46     21.53 o 
   6   7  11      409.50      381.89     15.49 o 
   7   7  11      272.48      305.79     17.02 o 
   8   7  11       75.10       48.54     13.01 o 
   9   7  11      343.80      314.85     30.86 o 
  10   7  11      168.31      138.69     17.63 o 
   0   8  11      137.57      146.13     10.30 o 
   1   8  11      313.39      328.26     11.83 o 
   2   8  11      430.00      392.57     11.77 o 
   3   8  11      880.40      846.01     16.00 o 
   4   8  11      522.72      566.48     14.91 o 
   5   8  11       16.33        8.64      7.05 o 
   6   8  11      388.61      373.88     17.69 o 
   7   8  11      363.69      345.06     21.66 o 
   8   8  11      509.84      514.71     26.76 o 
   9   8  11       16.61       37.07     12.42 o 
   0   9  11       32.00       43.38     10.23 o 
   1   9  11     1006.57     1035.64     20.04 o 
   2   9  11       30.93       46.80      6.17 o 
   3   9  11      259.54      261.34     11.47 o 
   4   9  11      507.00      508.42     14.62 o 
   5   9  11      345.57      298.97     15.57 o 
   6   9  11      227.99      204.32     15.60 o 
   7   9  11      110.44      121.70     15.18 o 
   8   9  11      218.72      208.15     22.51 o 
   9   9  11      358.60      414.73     24.19 o 
   0  10  11       45.13       32.79     11.06 o 
   1  10  11     1448.93     1438.28     23.34 o 
   2  10  11       41.06       31.62      7.91 o 
   3  10  11     1019.07      945.89     22.37 o 
   4  10  11        2.50        9.57      6.70 o 
   5  10  11       25.13       28.53     10.08 o 
   6  10  11      152.64      160.16     15.25 o 
   7  10  11       56.70       56.78     11.65 o 
   8  10  11       72.13       55.39     11.62 o 
   0  11  11       15.09       56.73     13.83 o 
   1  11  11     2044.01     1961.95     35.14 o 
   2  11  11      105.55      105.66     11.33 o 
   3  11  11      287.58      288.08     17.75 o 
   4  11  11      112.57      104.07     14.79 o 
   5  11  11       71.90       59.04     12.38 o 
   6  11  11       70.39       57.42     16.95 o 
   7  11  11      162.17      171.92     16.21 o 
   8  11  11       91.24       72.20     16.79 o 
   0  12  11       88.55       61.60     15.37 o 
   1  12  11      311.20      308.87     17.48 o 
   2  12  11      287.18      286.77     20.31 o 
   3  12  11      336.24      345.89     23.92 o 
   4  12  11       17.30       23.82     13.41 o 
   5  12  11      105.51      110.46     20.60 o 
   6  12  11       52.87       34.38     13.50 o 
   7  12  11       69.50       39.49     14.48 o 
   0  13  11      223.46      248.77     31.97 o 
   1  13  11      483.44      425.13     24.56 o 
   2  13  11      102.71       96.94     15.16 o 
   3  13  11      159.33      141.55     19.22 o 
   4  13  11      121.83      146.73     19.36 o 
   5  13  11       37.39       49.65     16.27 o 
   6  13  11       33.38       29.73     21.60 o 
   0  14  11       32.88       60.69     20.52 o 
   1  14  11       15.86        3.56     10.88 o 
   2  14  11        6.31        9.29     11.18 o 
   3  14  11       74.24       71.89     15.38 o 
   4  14  11       53.06       52.44     16.29 o 
   0   0  12     1700.57     1616.59     36.42 o 
   1   0  12      368.83      371.14      7.49 o 
   2   0  12      524.63      552.75     10.27 o 
   3   0  12      833.80      865.08     14.94 o 
   4   0  12      164.60      197.30      8.97 o 
   5   0  12      168.49      161.34     10.09 o 
   6   0  12      118.74       82.79     11.08 o 
   7   0  12        8.59       18.56      7.97 o 
   8   0  12       10.79       12.10     11.36 o 
   9   0  12        3.24        8.09     16.75 o 
  10   0  12        5.40       -1.02     17.33 o 
  11   0  12       18.81       20.29     17.69 o 
   0   1  12     2052.24     2120.75     22.06 o 
   1   1  12     2093.36     1973.50     15.29 o 
   2   1  12      504.53      485.08      6.87 o 
   3   1  12      413.77      427.08      7.48 o 
   4   1  12      716.26      703.78     10.28 o 
   5   1  12       23.70       25.99      3.81 o 
   6   1  12      130.45      143.45      8.04 o 
   7   1  12       27.00       20.06      6.04 o 
   8   1  12       49.11       48.76      7.85 o 
   9   1  12      135.43      128.48     12.58 o 
  10   1  12       29.72       30.11     15.61 o 
  11   1  12       17.21       -4.47     10.05 o 
   0   2  12       57.92       66.62      4.06 o 
   1   2  12     1578.49     1653.85     12.40 o 
   2   2  12      156.10      158.26      4.52 o 
   3   2  12      288.82      301.54      7.01 o 
   4   2  12      358.61      354.69      8.55 o 
   5   2  12      182.25      178.81      7.99 o 
   6   2  12      329.09      386.40     14.33 o 
   7   2  12        8.13       -4.93      5.84 o 
   8   2  12       72.76       63.20      9.74 o 
   9   2  12        1.61      -12.65      7.70 o 
  10   2  12       29.13       32.97     15.37 o 
  11   2  12        9.42       14.09     10.80 o 
   0   3  12      212.43      220.74      6.77 o 
   1   3  12     1997.56     2019.31     14.99 o 
   2   3  12      990.02     1058.21     11.34 o 
   3   3  12      366.01      399.63      8.06 o 
   4   3  12     1099.01     1118.60     15.64 o 
   5   3  12      626.09      578.76     16.00 o 
   6   3  12      536.89      551.13     14.78 o 
   7   3  12       98.41      108.66      8.75 o 
   8   3  12       20.54        8.46      7.99 o 
   9   3  12      157.03      158.02     15.45 o 
  10   3  12       46.70       33.44     11.73 o 
  11   3  12       27.51       42.49     11.95 o 
   0   4  12      485.27      587.44     10.86 o 
   1   4  12      181.65      187.92      5.11 o 
   2   4  12      504.24      533.23      9.00 o 
   3   4  12      451.16      449.84      9.86 o 
   4   4  12      341.87      330.42      9.43 o 
   5   4  12     1058.65     1086.01     18.88 o 
   6   4  12      259.57      243.64     10.64 o 
   7   4  12      682.33      675.91     20.29 o 
   8   4  12      135.97      139.25     12.69 o 
   9   4  12       26.55       30.68     12.29 o 
  10   4  12        1.52      -13.43      8.92 o 
  11   4  12      214.52      200.24     24.74 o 
   0   5  12        6.33        4.96      3.55 o 
   1   5  12     1548.07     1544.45     14.77 o 
   2   5  12       40.36       31.15      3.49 o 
   3   5  12       51.59       46.50      4.15 o 
   4   5  12      373.35      379.25     13.36 o 
   5   5  12      841.99      754.68     17.34 o 
   6   5  12      205.29      199.03     10.80 o 
   7   5  12      246.68      265.10     14.72 o 
   8   5  12       33.31       47.52     10.05 o 
   9   5  12      511.81      529.62     24.67 o 
  10   5  12      377.19      383.18     29.87 o 
  11   5  12       12.50       56.57     21.12 o 
   0   6  12       30.29       34.29      4.68 o 
   1   6  12      151.46      150.23      6.30 o 
   2   6  12       57.23       49.30      4.67 o 
   3   6  12      585.23      608.98     12.32 o 
   4   6  12      163.01      170.57     10.06 o 
   5   6  12      118.91      107.38      8.40 o 
   6   6  12      269.74      262.85     11.89 o 
   7   6  12      285.96      232.95     17.13 o 
   8   6  12       62.90       74.35     12.83 o 
   9   6  12       15.12       29.63     11.74 o 
  10   6  12       52.31       45.79     11.76 o 
   0   7  12        0.01       -2.79      5.06 o 
   1   7  12      605.03      561.55     11.74 o 
   2   7  12      215.20      217.66      8.70 o 
   3   7  12     1121.77     1093.28     16.97 o 
   4   7  12      469.93      459.01     13.94 o 
   5   7  12      650.58      666.29     16.85 o 
   6   7  12       83.44       48.15     10.10 o 
   7   7  12       70.21       73.51     12.37 o 
   8   7  12       11.39       18.44     11.03 o 
   9   7  12      413.77      431.65     25.67 o 
  10   7  12      207.63      160.56     23.47 o 
   0   8  12      380.62      351.80     16.82 o 
   1   8  12     1038.00      974.83     17.16 o 
   2   8  12      215.29      198.23      9.41 o 
   3   8  12      277.18      316.08     11.97 o 
   4   8  12       43.59       47.62      5.98 o 
   5   8  12       11.67        2.37      6.32 o 
   6   8  12       24.01        6.60      6.79 o 
   7   8  12      148.93      133.61     15.77 o 
   8   8  12       28.98       21.94     12.33 o 
   9   8  12       72.18       58.73     13.09 o 
   0   9  12      554.63      526.28     25.50 o 
   1   9  12       35.94        5.44      6.02 o 
   2   9  12       37.57       27.75      6.26 o 
   3   9  12      400.34      361.78     13.21 o 
   4   9  12      429.00      400.57     14.27 o 
   5   9  12       85.81       81.44      9.80 o 
   6   9  12        2.78       13.74      8.62 o 
   7   9  12        5.02      -14.26      8.98 o 
   8   9  12      179.46      170.86     17.54 o 
   9   9  12       19.54       28.53     13.39 o 
   0  10  12       89.92      102.14     14.54 o 
   1  10  12      246.89      257.36     14.46 o 
   2  10  12      742.44      718.87     21.79 o 
   3  10  12        9.20       15.87      7.92 o 
   4  10  12        8.22       -2.17      6.39 o 
   5  10  12       48.47       42.98     10.23 o 
   6  10  12       45.59       32.70     10.09 o 
   7  10  12       48.61       45.75     11.18 o 
   8  10  12       15.45       15.46     11.63 o 
   0  11  12       59.55       76.05     15.22 o 
   1  11  12      750.20      752.13     23.68 o 
   2  11  12       91.33       94.34     11.12 o 
   3  11  12      571.62      579.65     23.55 o 
   4  11  12      151.60      157.69     16.06 o 
   5  11  12       28.77       30.38     11.03 o 
   6  11  12       16.55       14.31      9.63 o 
   7  11  12       11.56       -5.46     10.22 o 
   8  11  12       70.04       65.64     46.61 o 
   0  12  12       81.99       99.24     17.02 o 
   1  12  12      367.91      339.79     18.60 o 
   2  12  12        2.28       -6.17      8.93 o 
   3  12  12      250.25      229.45     25.76 o 
   4  12  12       13.06       20.98     14.06 o 
   5  12  12      182.29      158.33     22.28 o 
   6  12  12       92.39       76.17     16.49 o 
   7  12  12       37.07       14.43     13.38 o 
   0  13  12      109.90      161.65     25.98 o 
   1  13  12        2.34        1.86     10.91 o 
   2  13  12       54.54       32.83     12.03 o 
   3  13  12        7.17       25.10     14.35 o 
   4  13  12       59.74       50.33     16.09 o 
   5  13  12      232.79      217.35     22.02 o 
   0  14  12        4.87      -14.74     14.61 o 
   1  14  12       41.76       48.74     13.16 o 
   2  14  12       63.92       70.54     20.21 o 
   3  14  12      152.34      184.16     17.95 o 
   4  14  12      115.32      129.92     24.42 o 
   1   0  13     8936.92     9113.74     61.23 o 
   2   0  13      576.67      509.29     10.32 o 
   3   0  13      121.87      135.52      7.09 o 
   4   0  13       22.29       20.83      4.16 o 
   5   0  13       17.31       10.55      4.91 o 
   6   0  13       81.80      108.40     10.96 o 
   7   0  13       32.16       31.83     11.17 o 
   8   0  13        8.75        7.68     10.97 o 
   9   0  13        8.58        6.77     16.63 o 
  10   0  13        4.91       12.39     18.10 o 
  11   0  13        1.20       13.96     17.66 o 
   0   1  13      663.59      719.61     14.44 o 
   1   1  13    15029.11    15679.12     74.46 o 
   2   1  13     2051.10     2182.65     15.99 o 
   3   1  13     4251.54     4403.51     28.14 o 
   4   1  13      630.84      720.02     10.03 o 
   5   1  13      176.27      152.09      6.99 o 
   6   1  13       15.76       19.20      5.34 o 
   7   1  13      428.79      470.03     15.76 o 
   8   1  13       56.27       57.73      9.25 o 
   9   1  13       89.06       72.45     12.92 o 
  10   1  13       22.78        7.96     14.04 o 
  11   1  13       54.31       64.14     12.12 o 
   0   2  13     5344.95     5430.20     44.82 o 
   1   2  13     4718.90     4891.84     28.31 o 
   2   2  13     3695.32     3875.71     23.66 o 
   3   2  13     1520.66     1561.97     15.11 o 
   4   2  13      161.02      162.21      6.27 o 
   5   2  13      850.10      873.11     14.74 o 
   6   2  13      588.66      590.97     16.14 o 
   7   2  13       54.70       48.28      6.81 o 
   8   2  13       21.67       33.85      9.10 o 
   9   2  13       45.51       55.97     13.00 o 
  10   2  13       72.24       69.74     15.00 o 
  11   2  13       16.61       53.55     11.27 o 
   0   3  13     2788.60     2744.58     26.83 o 
   1   3  13     3005.98     3087.01     19.78 o 
   2   3  13      184.60      207.93      5.62 o 
   3   3  13     2443.83     2535.50     20.73 o 
   4   3  13     1818.91     1909.54     20.58 o 
   5   3  13       82.65       98.39      7.25 o 
   6   3  13      973.79      942.66     18.82 o 
   7   3  13      640.12      590.54     16.49 o 
   8   3  13       47.22       59.41     11.00 o 
   9   3  13      144.91      173.34     16.91 o 
  10   3  13       96.46       91.76     14.98 o 
  11   3  13       41.18       52.70     14.09 o 
   0   4  13      415.91      392.72      9.41 o 
   1   4  13     1013.58     1007.88     10.74 o 
   2   4  13      765.96      825.11     10.65 o 
   3   4  13     1350.50     1285.98     16.02 o 
   4   4  13      223.82      213.27      8.02 o 
   5   4  13     1809.10     1898.68     24.19 o 
   6   4  13      543.63      524.48     16.39 o 
   7   4  13      157.82      155.47     13.13 o 
   8   4  13      474.36      466.08     21.81 o 
   9   4  13      429.61      481.51     26.16 o 
  10   4  13      152.28      155.78     15.89 o 
  11   4  13       81.04      140.17     27.31 o 
   0   5  13      175.72      205.85      8.95 o 
   1   5  13      352.94      312.57      7.27 o 
   2   5  13       53.18       55.94      4.34 o 
   3   5  13      539.95      545.58     10.67 o 
   4   5  13      522.96      551.95     14.55 o 
   5   5  13      297.47      321.88     12.55 o 
   6   5  13      805.55      807.28     18.20 o 
   7   5  13      153.37      175.79     14.93 o 
   8   5  13      467.56      518.59     23.32 o 
   9   5  13      105.57       98.45     17.17 o 
  10   5  13       98.48      119.40     14.21 o 
   0   6  13       58.61       39.65      5.02 o 
   1   6  13     1551.56     1496.69     16.82 o 
   2   6  13      956.87      929.95     18.32 o 
   3   6  13      434.23      438.96     11.80 o 
   4   6  13      362.91      362.07     12.12 o 
   5   6  13      197.71      217.85     10.90 o 
   6   6  13       69.59       41.42      7.06 o 
   7   6  13      653.73      652.82     34.85 o 
   8   6  13      645.42      713.49     27.11 o 
   9   6  13      124.56       99.70     12.56 o 
  10   6  13      361.90      416.26     24.22 o 
   0   7  13      513.91      512.39     18.41 o 
   1   7  13      235.75      220.83      8.47 o 
   2   7  13       74.55       72.95      5.90 o 
   3   7  13      275.28      276.94     10.25 o 
   4   7  13      634.65      603.43     16.50 o 
   5   7  13      887.15      870.51     21.06 o 
   6   7  13      307.84      339.34     16.51 o 
   7   7  13      152.86      149.61     15.15 o 
   8   7  13       21.82        6.55      9.68 o 
   9   7  13       28.69       29.16     11.67 o 
  10   7  13       20.28      -23.55     16.12 o 
   0   8  13      310.84      288.34     15.73 o 
   1   8  13      580.27      496.73     13.81 o 
   2   8  13      101.04       99.71      8.16 o 
   3   8  13      757.36      681.81     16.01 o 
   4   8  13       20.16       30.91      8.60 o 
   5   8  13       15.31        6.66      6.92 o 
   6   8  13       68.89       77.51     10.63 o 
   7   8  13       99.02       70.29     11.83 o 
   8   8  13        0.89        1.45      9.42 o 
   9   8  13       14.28       13.63     10.77 o 
   0   9  13      140.75      165.33     16.03 o 
   1   9  13      161.37      171.94     10.35 o 
   2   9  13       52.53       46.38      7.20 o 
   3   9  13      437.72      444.47     20.55 o 
   4   9  13       26.64       12.53      6.64 o 
   5   9  13      259.68      237.14     14.67 o 
   6   9  13       40.27       20.10      9.06 o 
   7   9  13       22.70       20.18      9.97 o 
   8   9  13       10.45       21.68     11.29 o 
   9   9  13       91.24       78.16     26.21 o 
   0  10  13      285.24      291.14     21.39 o 
   1  10  13       66.07       46.25     10.24 o 
   2  10  13      146.49      122.76     11.67 o 
   3  10  13       92.33      100.25     11.03 o 
   4  10  13        1.11       -6.77      7.16 o 
   5  10  13       67.86       47.77     11.66 o 
   6  10  13       46.08       30.01      9.95 o 
   7  10  13       44.90       62.71     13.33 o 
   8  10  13        7.57        2.76      9.56 o 
   0  11  13       55.25       69.17     14.63 o 
   1  11  13      100.30       97.28     11.62 o 
   2  11  13      270.49      302.72     18.69 o 
   3  11  13      111.28      109.99     16.70 o 
   4  11  13      237.87      239.53     18.55 o 
   5  11  13       25.54       15.07      9.78 o 
   6  11  13       13.13        7.96      9.57 o 
   7  11  13       86.43      105.90     16.20 o 
   0  12  13       19.45        3.92     11.89 o 
   1  12  13      156.77      160.64     14.03 o 
   2  12  13        5.45       10.52      9.85 o 
   3  12  13       16.58       29.65     14.25 o 
   4  12  13      381.70      366.22     25.75 o 
   5  12  13        3.68       -8.14     15.87 o 
   6  12  13       38.88       40.62     14.74 o 
   0  13  13       71.59       84.14     20.99 o 
   1  13  13       93.86      105.51     14.49 o 
   2  13  13      265.98      259.05     22.21 o 
   3  13  13       62.44       54.04     15.87 o 
   4  13  13       20.17       17.72     13.61 o 
   5  13  13       15.24        1.92     14.35 o 
   0  14  13       49.14       36.33     17.08 o 
   1  14  13      296.92      353.19     22.20 o 
   2  14  13       22.33        4.30     11.61 o 
   3  14  13       62.99       45.18     13.53 o 
   4  14  13       36.40        0.00     26.71 o 
   0   0  14      317.94      343.05     10.01 o 
   1   0  14     1172.14     1291.52     14.92 o 
   2   0  14     1068.71     1103.84     15.44 o 
   3   0  14      597.52      551.91     16.18 o 
   4   0  14      211.95      196.31      9.99 o 
   5   0  14       56.75       38.21      6.61 o 
   6   0  14       32.92       41.18      7.98 o 
   7   0  14      338.13      302.33     19.14 o 
   8   0  14       60.82       52.05     14.32 o 
   9   0  14      370.27      355.52     32.49 o 
  10   0  14       72.61       72.63     24.25 o 
  11   0  14       45.36       34.26     24.42 o 
   0   1  14     2798.43     3045.54     29.52 o 
   1   1  14     6547.16     7040.77     37.38 o 
   2   1  14      510.61      537.42      7.76 o 
   3   1  14      375.34      384.68      8.13 o 
   4   1  14      169.82      187.58      6.25 o 
   5   1  14       27.85       39.60      4.60 o 
   6   1  14       41.03       25.76      5.19 o 
   7   1  14      456.67      489.29     14.03 o 
   8   1  14       28.16       35.61      8.69 o 
   9   1  14       28.27       17.22     22.71 o 
  10   1  14       42.32       24.62     12.98 o 
  11   1  14      181.05      186.61     17.72 o 
   0   2  14      531.52      686.38     12.65 o 
   1   2  14     1201.01     1223.29     11.71 o 
   2   2  14      119.51      146.55      4.76 o 
   3   2  14      359.61      377.75      8.42 o 
   4   2  14      384.91      341.67      9.12 o 
   5   2  14      995.02      950.69     18.76 o 
   6   2  14       91.66       79.98      7.41 o 
   7   2  14     1059.80     1043.36     19.45 o 
   8   2  14       37.13       30.06      9.85 o 
   9   2  14      957.90     1026.34     37.90 o 
  10   2  14       55.65       57.95     14.40 o 
  11   2  14      131.74      120.01     17.67 o 
   0   3  14      356.10      420.52      9.57 o 
   1   3  14      282.85      334.19      6.43 o 
   2   3  14      278.71      312.27      6.73 o 
   3   3  14      145.47      167.71      6.27 o 
   4   3  14       58.73       63.99      5.08 o 
   5   3  14       88.67       87.95      6.53 o 
   6   3  14      245.27      289.22     12.86 o 
   7   3  14       18.28       23.69      7.06 o 
   8   3  14       15.02       13.80      8.88 o 
   9   3  14      169.09      171.11     17.20 o 
  10   3  14       18.92       13.80     17.47 o 
  11   3  14      168.17      221.23     22.32 o 
   0   4  14      246.17      299.31      8.70 o 
   1   4  14      808.17      812.02      9.77 o 
   2   4  14      711.96      679.76      9.79 o 
   3   4  14       11.92       20.09      3.44 o 
   4   4  14      168.32      170.98      7.46 o 
   5   4  14       17.07       10.08      4.48 o 
   6   4  14      232.03      222.48     10.75 o 
   7   4  14      141.00      118.90     12.65 o 
   8   4  14      250.47      234.82     16.72 o 
   9   4  14      193.62      196.13     18.30 o 
  10   4  14       48.87       45.13     14.16 o 
  11   4  14       49.15       58.36     26.63 o 
   0   5  14       22.81       15.80      3.97 o 
   1   5  14      238.58      204.41      6.42 o 
   2   5  14      135.37      143.31      6.44 o 
   3   5  14       38.07       37.37      4.48 o 
   4   5  14      341.67      347.05     13.10 o 
   5   5  14       63.39       53.82      6.74 o 
   6   5  14      514.47      532.71     16.51 o 
   7   5  14      307.26      342.60     19.44 o 
   8   5  14      134.36      112.96     12.60 o 
   9   5  14       45.78       69.67     12.32 o 
  10   5  14      304.14      348.14     19.75 o 
   0   6  14        4.59        9.59      3.99 o 
   1   6  14       70.08       61.49      4.73 o 
   2   6  14      106.29       90.61      5.96 o 
   3   6  14       46.75       41.69      5.29 o 
   4   6  14      331.50      343.64     11.89 o 
   5   6  14      475.50      483.83     15.57 o 
   6   6  14      349.36      367.24     15.59 o 
   7   6  14     1132.08     1130.73     29.74 o 
   8   6  14      606.67      701.55     34.04 o 
   9   6  14      203.16      233.68     17.84 o 
  10   6  14       72.84       67.05     13.48 o 
   0   7  14       95.43       92.89      9.72 o 
   1   7  14      593.49      589.94     12.50 o 
   2   7  14       80.93       76.34      6.56 o 
   3   7  14       22.02       14.83      4.54 o 
   4   7  14      497.34      484.76     15.18 o 
   5   7  14      779.77      783.69     17.92 o 
   6   7  14      284.18      318.98     16.42 o 
   7   7  14       20.92       19.04      9.77 o 
   8   7  14      101.95       85.99     12.61 o 
   9   7  14      228.06      232.83     19.82 o 
  10   7  14       87.06      111.63     34.09 o 
   0   8  14      221.28      220.57     14.69 o 
   1   8  14      698.08      703.71     15.80 o 
   2   8  14      492.57      525.96     15.42 o 
   3   8  14      325.75      304.73     12.02 o 
   4   8  14      235.66      225.55     11.77 o 
   5   8  14       68.66       42.02      8.32 o 
   6   8  14      290.20      274.76     15.96 o 
   7   8  14      250.90      247.16     17.25 o 
   8   8  14       74.97       73.27     13.65 o 
   9   8  14      121.80      148.78     16.33 o 
   0   9  14      110.89      122.75     16.64 o 
   1   9  14       16.82       22.22      6.41 o 
   2   9  14      321.52      334.27     14.31 o 
   3   9  14       20.16        9.15      5.81 o 
   4   9  14      175.70      160.75     11.41 o 
   5   9  14       28.61       24.03     10.52 o 
   6   9  14       29.44       11.95      8.87 o 
   7   9  14       40.14       39.27     11.41 o 
   8   9  14       25.52       10.02     10.44 o 
   9   9  14        4.03      -28.20     18.99 o 
   0  10  14      461.88      455.47     26.27 o 
   1  10  14      250.34      258.94     14.83 o 
   2  10  14      229.35      225.32     14.23 o 
   3  10  14        4.62        5.53      9.17 o 
   4  10  14        6.78        5.34      8.22 o 
   5  10  14        0.50       -4.54      9.08 o 
   6  10  14        5.43        5.58      9.57 o 
   7  10  14       11.93        8.49     11.07 o 
   8  10  14       69.04       65.54     12.93 o 
   0  11  14       50.63       48.09     13.80 o 
   1  11  14       40.04       29.69      9.61 o 
   2  11  14       24.31       13.45     10.02 o 
   3  11  14      114.20      113.97     13.95 o 
   4  11  14       31.05       21.38     11.45 o 
   5  11  14        7.69       -4.76     12.70 o 
   6  11  14       63.38       70.65     11.89 o 
   7  11  14       40.71       45.35     20.35 o 
   0  12  14       27.17       40.15     14.55 o 
   1  12  14       20.69       22.86     11.18 o 
   2  12  14        6.77       10.51     10.61 o 
   3  12  14       16.85       13.57     13.83 o 
   4  12  14      168.64      167.13     19.37 o 
   5  12  14        0.30      -13.07     14.71 o 
   6  12  14      147.67      135.38     15.37 o 
   0  13  14        7.51        4.19     13.87 o 
   1  13  14       48.91       44.42     12.64 o 
   2  13  14       65.23       51.19     13.35 o 
   3  13  14       42.61       39.50     13.62 o 
   4  13  14       14.84       30.08     13.24 o 
   5  13  14      170.60      201.88     30.77 o 
   0  14  14      255.14      296.62     27.41 o 
   1  14  14       54.29       89.02     14.72 o 
   2  14  14      204.46      221.13     18.35 o 
   3  14  14       55.08       49.29     17.63 o 
   1   0  15      135.69      127.21      6.33 o 
   2   0  15      389.96      364.74     10.55 o 
   3   0  15      873.03      967.97     15.93 o 
   4   0  15      849.94      938.75     17.60 o 
   5   0  15       17.80       13.91      5.67 o 
   6   0  15     1626.73     1750.88     54.05 o 
   7   0  15        0.68       -9.13      7.33 o 
   8   0  15      132.10      126.24     17.74 o 
   9   0  15       20.20       22.38     19.96 o 
  10   0  15       20.15       31.97     20.44 o 
  11   0  15       14.69        0.37     14.67 o 
   0   1  15      664.59      742.71     12.93 o 
   1   1  15     1291.49     1306.35     11.93 o 
   2   1  15     1809.72     1797.74     14.43 o 
   3   1  15     1120.00     1084.42     13.50 o 
   4   1  15      469.17      496.34      9.72 o 
   5   1  15      356.89      381.47     10.65 o 
   6   1  15        2.25       -2.10      4.08 o 
   7   1  15       27.69       25.12      5.92 o 
   8   1  15      280.04      286.13     21.62 o 
   9   1  15       16.55       30.23     17.00 o 
  10   1  15       38.27       47.45     14.80 o 
  11   1  15       39.04       43.83     11.70 o 
   0   2  15       33.36       38.73      4.56 o 
   1   2  15      176.27      148.18      4.86 o 
   2   2  15     1543.99     1589.77     16.10 o 
   3   2  15       19.35       11.63      2.90 o 
   4   2  15      644.78      699.87     11.83 o 
   5   2  15      299.92      282.60     10.08 o 
   6   2  15      285.05      298.61     11.16 o 
   7   2  15       80.09       81.74      8.40 o 
   8   2  15       26.87       30.60      9.34 o 
   9   2  15       15.80       22.90     11.91 o 
  10   2  15       77.00       67.24     21.64 o 
  11   2  15       47.20       35.13     15.19 o 
   0   3  15      158.51      149.11      6.28 o 
   1   3  15      492.19      499.58      7.30 o 
   2   3  15      238.36      235.32      6.06 o 
   3   3  15      354.28      304.81     11.18 o 
   4   3  15      512.00      546.15     13.16 o 
   5   3  15        4.04       10.71      5.07 o 
   6   3  15      472.00      472.59     17.26 o 
   7   3  15        5.49        5.23      7.60 o 
   8   3  15      141.10      142.23     12.84 o 
   9   3  15       57.92       68.89     13.66 o 
  10   3  15       15.57        7.68     12.13 o 
  11   3  15       63.82       49.79     19.55 o 
   0   4  15      356.88      385.24     17.88 o 
   1   4  15       38.16       47.01      3.61 o 
   2   4  15      176.38      184.02      6.89 o 
   3   4  15      389.40      383.47      9.93 o 
   4   4  15      618.46      611.87     13.93 o 
   5   4  15       69.28       86.90      7.47 o 
   6   4  15      422.41      432.05     14.52 o 
   7   4  15       86.69       87.50     10.80 o 
   8   4  15       58.18       51.35     10.43 o 
   9   4  15      191.42      246.55     20.19 o 
  10   4  15       90.29       90.43     12.90 o 
   0   5  15       68.07       98.98      6.91 o 
   1   5  15      202.95      217.39      7.52 o 
   2   5  15      442.11      468.22     11.39 o 
   3   5  15      937.26      899.16     14.65 o 
   4   5  15      379.47      366.24     12.17 o 
   5   5  15       35.84       48.59      6.55 o 
   6   5  15       40.39       39.82      7.07 o 
   7   5  15      193.00      162.84     13.65 o 
   8   5  15       99.32       78.61     12.20 o 
   9   5  15      275.12      253.89     17.92 o 
  10   5  15      136.57      155.30     15.12 o 
   0   6  15       48.47       58.24      6.93 o 
   1   6  15      378.31      375.86      9.72 o 
   2   6  15      244.44      243.53      9.23 o 
   3   6  15      207.21      240.77      9.45 o 
   4   6  15     1049.55     1029.66     17.92 o 
   5   6  15     1753.33     1711.71     25.63 o 
   6   6  15      687.40      720.04     22.67 o 
   7   6  15      174.54      191.11     15.08 o 
   8   6  15        9.44       -1.84      9.58 o 
   9   6  15      125.94      128.85     14.78 o 
  10   6  15       72.95       67.68     22.75 o 
   0   7  15       26.86       14.45      7.91 o 
   1   7  15      264.91      270.36     10.31 o 
   2   7  15      568.11      588.13     13.50 o 
   3   7  15      378.30      385.03     12.22 o 
   4   7  15      376.31      357.61     14.89 o 
   5   7  15        8.53       14.11      6.39 o 
   6   7  15      376.69      407.23     18.28 o 
   7   7  15      465.03      448.89     21.79 o 
   8   7  15       27.41       16.09     10.26 o 
   9   7  15       29.24       47.09     11.88 o 
   0   8  15        6.44       -0.66      5.54 o 
   1   8  15       63.61       90.57      7.58 o 
   2   8  15      392.30      416.19     18.16 o 
   3   8  15      298.48      252.11     10.14 o 
   4   8  15      702.14      646.57     18.26 o 
   5   8  15      554.81      578.96     20.67 o 
   6   8  15       77.54       71.93     10.64 o 
   7   8  15        4.78       15.28      9.28 o 
   8   8  15       57.68       33.40     14.93 o 
   9   8  15      119.48      151.68     15.97 o 
   0   9  15       11.44        0.45      6.42 o 
   1   9  15       89.42       58.07      7.08 o 
   2   9  15      309.10      297.03     14.64 o 
   3   9  15      557.38      509.43     20.85 o 
   4   9  15       10.26        9.56      7.19 o 
   5   9  15      328.15      324.42     17.07 o 
   6   9  15      207.20      209.12     15.13 o 
   7   9  15       20.81        2.50     15.45 o 
   8   9  15      112.34      120.97     15.56 o 
   0  10  15      249.35      207.59     19.50 o 
   1  10  15      221.01      229.26     14.43 o 
   2  10  15        7.04        2.51      7.72 o 
   3  10  15        9.60       12.16      9.24 o 
   4  10  15      138.46      141.58     14.35 o 
   5  10  15       48.26       28.40     10.74 o 
   6  10  15      105.23      114.65     14.29 o 
   7  10  15        0.57       -0.11      9.64 o 
   8  10  15       73.88       94.65     17.26 o 
   0  11  15       49.57       38.00     14.47 o 
   1  11  15       89.20       81.20     11.61 o 
   2  11  15       96.13       94.87     14.49 o 
   3  11  15       69.98       39.83     11.23 o 
   4  11  15       16.47       17.91     11.08 o 
   5  11  15       10.55        8.45     12.62 o 
   6  11  15        7.67        2.40      9.72 o 
   7  11  15       12.27       26.60     14.14 o 
   0  12  15        8.31       18.56     13.56 o 
   1  12  15      124.40      146.34     15.51 o 
   2  12  15       41.90       30.83     12.79 o 
   3  12  15       40.93       47.10     14.20 o 
   4  12  15      135.98      128.26     18.84 o 
   5  12  15       10.98       28.55     16.56 o 
   6  12  15      255.12      300.42     23.81 o 
   0  13  15       35.31       26.15     15.20 o 
   1  13  15       74.27       57.01     13.39 o 
   2  13  15       38.29       53.42     14.14 o 
   3  13  15       30.11       18.51     12.89 o 
   4  13  15      154.24      201.05     18.38 o 
   5  13  15       85.53      132.61     26.24 o 
   0  14  15       62.03       36.72     17.53 o 
   1  14  15      112.72      137.32     16.31 o 
   2  14  15       55.51       88.02     17.10 o 
   3  14  15      283.33      331.07     34.51 o 
   0   0  16      974.63     1015.78     26.31 o 
   1   0  16      408.84      388.99     10.03 o 
   2   0  16      637.03      690.09     12.25 o 
   3   0  16       21.23       29.68      4.65 o 
   4   0  16      473.12      514.73     13.46 o 
   5   0  16      384.21      392.41     14.80 o 
   6   0  16      154.68      164.28     12.14 o 
   7   0  16       33.77       19.90      9.49 o 
   8   0  16       91.79       98.96     18.96 o 
   9   0  16       12.89       40.18     22.40 o 
  10   0  16       57.36       72.10     23.60 o 
  11   0  16        3.34       10.12     16.74 o 
   0   1  16       10.01       16.58      3.62 o 
   1   1  16       71.22       85.97      4.28 o 
   2   1  16       41.42       61.62      3.18 o 
   3   1  16      404.97      444.26      9.01 o 
   4   1  16      190.81      187.99      9.15 o 
   5   1  16      100.87      109.59      6.22 o 
   6   1  16      153.14      141.60      9.43 o 
   7   1  16       23.01       18.13      6.56 o 
   8   1  16      281.89      294.22     21.35 o 
   9   1  16       14.09        0.19     13.26 o 
  10   1  16       24.35        2.57     10.06 o 
  11   1  16       30.53       40.46     12.70 o 
   0   2  16       21.12       19.20      3.87 o 
   1   2  16      625.01      614.67      9.50 o 
   2   2  16      214.05      245.15      6.99 o 
   3   2  16      149.53      169.34      6.94 o 
   4   2  16      243.78      234.44     10.05 o 
   5   2  16      588.83      624.08     14.64 o 
   6   2  16      150.09      140.10      8.13 o 
   7   2  16      114.04      139.02     11.87 o 
   8   2  16       31.22       38.84     10.39 o 
   9   2  16      127.41      121.15     18.53 o 
  10   2  16       92.18      106.37     15.80 o 
  11   2  16       10.69       12.17     13.43 o 
   0   3  16      584.66      614.17     14.87 o 
   1   3  16       98.95      100.94      4.53 o 
   2   3  16      121.11      132.10      5.40 o 
   3   3  16      772.87      826.15     13.21 o 
   4   3  16      132.91      138.67      7.14 o 
   5   3  16      855.31      831.35     17.10 o 
   6   3  16      332.30      315.23     12.25 o 
   7   3  16      293.82      299.05     17.95 o 
   8   3  16      525.21      527.54     22.97 o 
   9   3  16        1.13        6.84     12.82 o 
  10   3  16      121.26       99.34     15.25 o 
   0   4  16      111.50      100.95      6.02 o 
   1   4  16      471.67      521.19      9.25 o 
   2   4  16      142.45      154.22      6.64 o 
   3   4  16      772.88      792.30     13.42 o 
   4   4  16      150.28      153.61      7.77 o 
   5   4  16       32.62       31.00      5.99 o 
   6   4  16       82.88       74.76      7.68 o 
   7   4  16      267.14      250.77     28.73 o 
   8   4  16       13.71        8.61     10.32 o 
   9   4  16       27.07       23.25     10.97 o 
  10   4  16       48.85       32.36     11.18 o 
   0   5  16      507.85      530.79     13.47 o 
   1   5  16      110.60      121.34      6.01 o 
   2   5  16      181.96      191.26     10.30 o 
   3   5  16       10.85        6.71      3.84 o 
   4   5  16      155.26      154.11      8.56 o 
   5   5  16      642.48      630.12     17.32 o 
   6   5  16       93.67       88.80      8.55 o 
   7   5  16       82.74       89.72     11.09 o 
   8   5  16       37.53       23.95      9.40 o 
   9   5  16        9.90        8.70      9.18 o 
  10   5  16       10.31       12.51     11.73 o 
   0   6  16     1693.98     1629.75     27.45 o 
   1   6  16      229.37      227.83      8.71 o 
   2   6  16      271.58      274.18      9.79 o 
   3   6  16      351.17      384.47     11.74 o 
   4   6  16      152.11      159.34      9.05 o 
   5   6  16      441.78      416.67     16.16 o 
   6   6  16      192.02      158.17     12.64 o 
   7   6  16       77.42       57.45     10.94 o 
   8   6  16       70.83       69.10     11.74 o 
   9   6  16       38.40       28.63     10.97 o 
  10   6  16       90.86       96.62     30.63 o 
   0   7  16     1334.47     1321.64     28.75 o 
   1   7  16       10.15        0.67      4.06 o 
   2   7  16     1504.53     1483.20     19.97 o 
   3   7  16      101.04       97.91      7.37 o 
   4   7  16      640.32      624.41     16.65 o 
   5   7  16       90.20       71.30      9.74 o 
   6   7  16      182.20      189.91     13.87 o 
   7   7  16       67.11       51.48     11.28 o 
   8   7  16      108.21       99.13     15.55 o 
   9   7  16       56.77       36.32     12.09 o 
   0   8  16     1028.50      988.77     26.51 o 
   1   8  16       34.51       22.81      5.30 o 
   2   8  16      504.51      472.90     14.92 o 
   3   8  16      269.69      275.64     12.75 o 
   4   8  16       19.95       26.22      7.18 o 
   5   8  16        6.75        7.79      7.47 o 
   6   8  16       76.19       69.11     10.82 o 
   7   8  16       32.17        8.58      8.70 o 
   8   8  16       53.71       49.96     16.48 o 
   9   8  16        1.52      -12.10      9.97 o 
   0   9  16      936.51      938.34     31.28 o 
   1   9  16      132.99      113.83     10.45 o 
   2   9  16      380.84      400.87     16.78 o 
   3   9  16      201.44      216.14     15.05 o 
   4   9  16      242.19      247.71     14.57 o 
   5   9  16      413.02      408.17     18.71 o 
   6   9  16        0.77        3.27      8.22 o 
   7   9  16      153.21      140.96     16.08 o 
   8   9  16       23.02       36.62     12.94 o 
   0  10  16      249.03      224.71     22.71 o 
   1  10  16      313.87      324.98     16.84 o 
   2  10  16      265.47      264.49     15.40 o 
   3  10  16      206.57      198.98     15.65 o 
   4  10  16       60.31       46.13     11.80 o 
   5  10  16       94.63      103.47     12.08 o 
   6  10  16      120.93      153.23     19.18 o 
   7  10  16       21.65       13.30     10.60 o 
   8  10  16       58.84       88.47     27.50 o 
   0  11  16       97.21       49.38     14.39 o 
   1  11  16       11.32        9.19     10.18 o 
   2  11  16       43.87       44.49     12.71 o 
   3  11  16      237.41      246.32     19.24 o 
   4  11  16       16.30       21.76     12.63 o 
   5  11  16       89.19       73.67     15.90 o 
   6  11  16       11.95       22.43     12.17 o 
   7  11  16        4.77       18.40     12.26 o 
   0  12  16       14.21       16.45     14.18 o 
   1  12  16       95.45       81.93     13.71 o 
   2  12  16       23.74       14.92     11.87 o 
   3  12  16      141.36      147.68     17.21 o 
   4  12  16       25.85       32.31     14.92 o 
   5  12  16        3.27       18.85     15.98 o 
   6  12  16       20.12       11.34     16.34 o 
   0  13  16       15.58       29.18     18.21 o 
   1  13  16       35.80       27.05     11.88 o 
   2  13  16        0.01        3.80     10.50 o 
   3  13  16      110.05       94.40     16.36 o 
   4  13  16       58.89       48.35     13.54 o 
   0  14  16        9.65       -2.75     15.08 o 
   1  14  16      154.29      254.42     23.44 o 
   2  14  16       25.35       19.28     16.71 o 
   1   0  17      977.91     1001.82     15.79 o 
   2   0  17      445.39      466.88     12.14 o 
   3   0  17     1296.05     1219.08     20.44 o 
   4   0  17        9.30       11.00      4.51 o 
   5   0  17      130.51      165.46     15.60 o 
   6   0  17       27.54       41.98      7.73 o 
   7   0  17      150.29      145.10     18.96 o 
   8   0  17       59.42       61.16     16.12 o 
   9   0  17       49.47       39.22     21.37 o 
  10   0  17       43.18       66.31     25.23 o 
  11   0  17       34.85       32.43     33.39 o 
   0   1  17      751.31      798.77     14.99 o 
   1   1  17      193.35      208.45      6.01 o 
   2   1  17      365.70      348.94      7.47 o 
   3   1  17       15.48       12.64      3.24 o 
   4   1  17       64.54       53.66      4.58 o 
   5   1  17       36.11       36.36      5.01 o 
   6   1  17      127.59      122.39      8.38 o 
   7   1  17       31.56       11.25      6.84 o 
   8   1  17       24.13       18.83      9.37 o 
   9   1  17       25.00       23.88     13.87 o 
  10   1  17        9.34        1.21      8.78 o 
  11   1  17       32.72       60.46     20.68 o 
   0   2  17      103.48       88.69      6.18 o 
   1   2  17        3.51        2.13      2.58 o 
   2   2  17       37.96       45.47      3.80 o 
   3   2  17      302.88      255.38      7.74 o 
   4   2  17       52.15       53.53      5.10 o 
   5   2  17      460.39      466.83     13.54 o 
   6   2  17       73.86       56.80      6.65 o 
   7   2  17      193.65      164.37     13.55 o 
   8   2  17       18.94        8.74      9.51 o 
   9   2  17       22.91        6.50     11.92 o 
  10   2  17       18.33       -0.77     10.16 o 
   0   3  17      296.05      300.16     10.67 o 
   1   3  17       24.54       36.60      3.64 o 
   2   3  17       45.34       43.27      3.83 o 
   3   3  17      483.19      498.22     11.03 o 
   4   3  17      328.37      325.69     10.57 o 
   5   3  17      122.18      143.37      8.40 o 
   6   3  17      151.35      163.83     13.67 o 
   7   3  17      171.89      178.95     13.58 o 
   8   3  17       57.82       42.35     10.42 o 
   9   3  17       11.84       -1.15     11.42 o 
  10   3  17       19.29        3.51     16.48 o 
   0   4  17      349.41      341.75     11.66 o 
   1   4  17      504.46      532.42      9.63 o 
   2   4  17      125.68      132.98      6.37 o 
   3   4  17      152.07      151.07      7.02 o 
   4   4  17       72.06       57.06      5.73 o 
   5   4  17      116.67      123.29      8.69 o 
   6   4  17      474.75      463.80     16.08 o 
   7   4  17      468.21      513.01     20.23 o 
   8   4  17      340.29      318.15     20.16 o 
   9   4  17      312.35      322.00     21.18 o 
  10   4  17      119.03      115.79     15.93 o 
   0   5  17        3.76        4.83      6.34 o 
   1   5  17       51.34       49.72      5.98 o 
   2   5  17      588.10      623.43     11.81 o 
   3   5  17      307.15      329.33     10.80 o 
   4   5  17      106.69       93.51      7.33 o 
   5   5  17      152.66      136.25      8.76 o 
   6   5  17      175.14      203.76     13.23 o 
   7   5  17      355.21      329.32     19.56 o 
   8   5  17       43.87       38.84     10.46 o 
   9   5  17       48.49       29.84     12.86 o 
  10   5  17       41.78       22.58     22.49 o 
   0   6  17      375.65      345.95     15.49 o 
   1   6  17      147.16      126.51      6.84 o 
   2   6  17      129.21      106.44      6.81 o 
   3   6  17      128.30      148.26      8.05 o 
   4   6  17      116.54      109.85      8.07 o 
   5   6  17       68.38       63.16      9.75 o 
   6   6  17      530.62      523.42     20.31 o 
   7   6  17      317.62      285.02     16.64 o 
   8   6  17      297.26      285.39     18.57 o 
   9   6  17       72.54       87.37     13.55 o 
  10   6  17       66.43       57.69     34.14 o 
   0   7  17       29.54       33.20      9.15 o 
   1   7  17     1315.71     1324.09     19.81 o 
   2   7  17      390.57      417.03     12.50 o 
   3   7  17      929.52      908.72     16.76 o 
   4   7  17      214.28      194.57      9.83 o 
   5   7  17      188.79      168.02     12.25 o 
   6   7  17      123.32      129.37     11.84 o 
   7   7  17       45.86       40.88      9.95 o 
   8   7  17      156.30      146.15     14.65 o 
   9   7  17       61.49       86.66     12.82 o 
   0   8  17      167.49      130.76     12.67 o 
   1   8  17     1255.08     1271.75     21.42 o 
   2   8  17      473.55      437.53     15.48 o 
   3   8  17      407.96      428.08     15.28 o 
   4   8  17      248.29      257.19     12.93 o 
   5   8  17      118.63       95.70     10.68 o 
   6   8  17      106.22      105.16     15.38 o 
   7   8  17       40.44       53.76     11.09 o 
   8   8  17       24.79       30.36      9.60 o 
   9   8  17        3.97      -21.52     25.97 o 
   0   9  17       69.44       65.51     15.21 o 
   1   9  17      332.46      327.97     17.11 o 
   2   9  17      236.31      239.23     15.14 o 
   3   9  17      158.79      133.14     13.21 o 
   4   9  17       80.51       80.98     10.94 o 
   5   9  17        5.96        2.32      8.15 o 
   6   9  17       20.63       24.27      8.96 o 
   7   9  17       11.42       37.47     10.49 o 
   8   9  17       50.97       58.35     12.56 o 
   0  10  17      115.13      104.59     16.56 o 
   1  10  17      132.72      122.91     12.20 o 
   2  10  17      152.47      115.94     14.12 o 
   3  10  17      171.36      168.05     14.80 o 
   4  10  17      137.41      137.34     16.02 o 
   5  10  17        9.70       17.77     11.68 o 
   6  10  17       46.89       37.48     11.23 o 
   7  10  17       23.54       20.37     11.67 o 
   0  11  17       28.36       50.34     14.80 o 
   1  11  17       99.67      117.95     15.40 o 
   2  11  17        2.51       -0.53     11.11 o 
   3  11  17      175.11      152.46     16.91 o 
   4  11  17        6.68       12.58     11.84 o 
   5  11  17       37.13       34.83     13.63 o 
   6  11  17       23.23        6.39     12.66 o 
   7  11  17       20.50       17.01     18.94 o 
   0  12  17        2.50        2.54     13.68 o 
   1  12  17       21.10       13.61     10.76 o 
   2  12  17      273.81      328.44     22.37 o 
   3  12  17      122.53      138.80     15.52 o 
   4  12  17      185.62      216.96     21.53 o 
   5  12  17       31.55       18.73     14.50 o 
   0  13  17      216.90      269.90     26.39 o 
   1  13  17        0.07       -8.33      9.93 o 
   2  13  17      129.29      169.52     16.66 o 
   3  13  17       13.71       24.98     12.37 o 
   4  13  17       20.50       19.30     16.27 o 
   0  14  17       39.85       42.72     24.51 o 
   1  14  17       16.70      -20.29     18.64 o 
   2  14  17       38.30       83.11     40.07 o 
   0   0  18      369.89      353.81     18.90 o 
   1   0  18      101.96      103.70     11.73 o 
   2   0  18       36.36       33.53      5.00 o 
   3   0  18        7.10        3.62      4.10 o 
   4   0  18       82.68       68.64      7.31 o 
   5   0  18        2.85       11.26      6.51 o 
   6   0  18      214.97      190.39     14.67 o 
   7   0  18      101.34       86.35     16.55 o 
   8   0  18       89.28       67.96     17.07 o 
   9   0  18       22.93       25.69     20.28 o 
  10   0  18       35.54       49.00     17.86 o 
   0   1  18        4.76        7.31      4.09 o 
   1   1  18     1200.50     1159.98     13.91 o 
   2   1  18      254.78      260.47      7.80 o 
   3   1  18      353.97      395.16      9.31 o 
   4   1  18      308.98      327.60      9.34 o 
   5   1  18      356.95      324.58     12.36 o 
   6   1  18      265.67      269.62     11.62 o 
   7   1  18      144.59      147.02     16.02 o 
   8   1  18       70.06       63.97     11.54 o 
   9   1  18        7.48       10.25     13.71 o 
  10   1  18       20.38        9.87     10.88 o 
   0   2  18        9.07       13.17      4.00 o 
   1   2  18      608.32      644.98     10.08 o 
   2   2  18      702.52      712.96     11.34 o 
   3   2  18      427.89      410.30     10.03 o 
   4   2  18       40.31       44.05      6.84 o 
   5   2  18      430.14      385.34     15.26 o 
   6   2  18       80.14       83.50      7.64 o 
   7   2  18       16.71       22.34      7.31 o 
   8   2  18       36.58       34.71     11.63 o 
   9   2  18       16.84       18.64     12.52 o 
  10   2  18       51.22       38.68     11.50 o 
   0   3  18      427.27      427.61     12.41 o 
   1   3  18        8.92        8.56      2.88 o 
   2   3  18      435.69      416.38      9.29 o 
   3   3  18      198.21      200.35      7.71 o 
   4   3  18      243.09      257.45     10.10 o 
   5   3  18      177.49      185.11      9.77 o 
   6   3  18      269.35      247.30     12.52 o 
   7   3  18      709.41      688.23     27.07 o 
   8   3  18       71.76       66.04     14.09 o 
   9   3  18      207.54      207.13     21.21 o 
  10   3  18       24.50       19.33     11.72 o 
   0   4  18        2.24        2.17      3.86 o 
   1   4  18       52.94       49.41      4.10 o 
   2   4  18      349.97      354.52      9.80 o 
   3   4  18      111.96      117.02      6.44 o 
   4   4  18      175.31      197.02      8.88 o 
   5   4  18      357.96      353.35     13.61 o 
   6   4  18       76.36       77.57     10.05 o 
   7   4  18       10.68        9.62      7.67 o 
   8   4  18      195.87      159.97     17.79 o 
   9   4  18      111.17      129.84     16.59 o 
  10   4  18      309.56      346.13     31.99 o 
   0   5  18      470.72      552.06     14.90 o 
   1   5  18      313.27      377.65      9.96 o 
   2   5  18      674.73      648.64     12.64 o 
   3   5  18      235.69      210.88      9.09 o 
   4   5  18      131.76      136.18      8.46 o 
   5   5  18       59.66       64.88      8.01 o 
   6   5  18       39.17       36.97      8.51 o 
   7   5  18      195.96      194.77     17.42 o 
   8   5  18       30.88       29.70      9.79 o 
   9   5  18      229.65      231.01     25.33 o 
  10   5  18       63.44       50.14     19.66 o 
   0   6  18     1899.32     1856.42     30.64 o 
   1   6  18        6.26       -2.86      3.42 o 
   2   6  18     1085.80     1044.96     16.67 o 
   3   6  18       21.34       22.72      4.72 o 
   4   6  18      186.56      200.14     10.41 o 
   5   6  18      754.88      707.91     21.55 o 
   6   6  18       50.95       63.11     10.03 o 
   7   6  18       59.78       47.98     10.27 o 
   8   6  18       96.21       75.43     17.09 o 
   9   6  18       66.67       49.11     11.72 o 
   0   7  18     4472.12     4347.23     58.39 o 
   1   7  18      182.71      181.62      9.83 o 
   2   7  18     1844.19     1807.11     24.18 o 
   3   7  18      167.39      185.04      9.43 o 
   4   7  18      219.37      206.02     11.48 o 
   5   7  18       24.99       32.84      8.28 o 
   6   7  18      247.10      251.90     15.52 o 
   7   7  18       74.70       65.31     10.59 o 
   8   7  18       37.81       25.11     11.44 o 
   9   7  18        8.87       16.92     10.81 o 
   0   8  18      424.50      485.51     21.75 o 
   1   8  18      332.31      344.20     13.32 o 
   2   8  18      500.22      493.09     16.66 o 
   3   8  18      203.99      185.07     11.87 o 
   4   8  18      464.91      463.41     18.17 o 
   5   8  18      298.44      275.47     15.95 o 
   6   8  18      131.03      140.78     12.93 o 
   7   8  18       20.93       13.15      9.91 o 
   8   8  18        1.09       -1.68     12.94 o 
   0   9  18      943.48      891.02     33.08 o 
   1   9  18       42.53       44.03      8.94 o 
   2   9  18     1211.59     1117.29     28.84 o 
   3   9  18       58.94       94.94     12.28 o 
   4   9  18      500.32      489.43     23.55 o 
   5   9  18       37.91       44.02     10.00 o 
   6   9  18       90.57      109.82     12.82 o 
   7   9  18       16.14       21.38     10.18 o 
   8   9  18       15.67       25.97     15.18 o 
   0  10  18       31.63       50.89     13.93 o 
   1  10  18       93.58       86.55     11.94 o 
   2  10  18        3.13       19.14     11.66 o 
   3  10  18      265.44      277.49     18.04 o 
   4  10  18      346.75      329.92     21.44 o 
   5  10  18       52.77       53.24     13.25 o 
   6  10  18      142.17      104.38     13.38 o 
   7  10  18       49.79       50.36     12.36 o 
   0  11  18       18.17       12.07     12.27 o 
   1  11  18       31.24       26.52     12.62 o 
   2  11  18       49.69       48.48     14.16 o 
   3  11  18      166.36      195.38     17.13 o 
   4  11  18        0.96        3.31     11.90 o 
   5  11  18      113.47      133.39     20.91 o 
   6  11  18        4.65        5.81     11.83 o 
   0  12  18      185.12      203.20     22.13 o 
   1  12  18        9.15        6.21     10.27 o 
   2  12  18       81.89      101.54     15.32 o 
   3  12  18       74.60       77.85     13.29 o 
   4  12  18       41.13       22.89     10.37 o 
   5  12  18       69.53       74.62     15.84 o 
   0  13  18        0.50       14.32     14.43 o 
   1  13  18       35.11       40.07     11.76 o 
   2  13  18       19.21       24.11     11.77 o 
   3  13  18       28.90       12.03     15.42 o 
   4  13  18      102.96      136.55     33.53 o 
   0  14  18        6.64       11.13     22.04 o 
   1  14  18       21.67       43.04     24.14 o 
   1   0  19      773.94      829.30     21.90 o 
   2   0  19      256.78      249.65     12.26 o 
   3   0  19      139.84      149.77     14.38 o 
   4   0  19      602.01      560.52     16.34 o 
   5   0  19      886.64      875.94     24.44 o 
   6   0  19        7.27        4.26      6.79 o 
   7   0  19      239.16      204.39     22.49 o 
   8   0  19        7.17        3.50     10.39 o 
   9   0  19       38.70       49.20     20.68 o 
  10   0  19        9.91        4.97     26.36 o 
   0   1  19     1530.21     1383.39     24.69 o 
   1   1  19      973.07      883.91     13.45 o 
   2   1  19      928.35      999.48     14.70 o 
   3   1  19      129.52      131.93      6.55 o 
   4   1  19      308.79      319.50     10.26 o 
   5   1  19       30.59       24.12      5.49 o 
   6   1  19       19.25       12.33      6.17 o 
   7   1  19      114.57       93.35     10.65 o 
   8   1  19       41.88       35.70     11.88 o 
   9   1  19       77.13       67.12     14.61 o 
  10   1  19        9.95       25.78     10.68 o 
   0   2  19        6.58       -0.06      4.31 o 
   1   2  19     1186.21     1187.60     16.20 o 
   2   2  19      427.69      465.61     10.31 o 
   3   2  19     1822.06     1812.73     19.66 o 
   4   2  19      120.39      128.68      7.57 o 
   5   2  19      150.48      148.83      9.72 o 
   6   2  19      390.76      384.54     15.12 o 
   7   2  19      290.66      306.88     17.16 o 
   8   2  19       71.90       82.68     16.28 o 
   9   2  19       50.24       24.01     11.79 o 
  10   2  19       15.18       20.68     10.40 o 
   0   3  19      117.01      134.20      8.07 o 
   1   3  19      670.53      588.66     13.30 o 
   2   3  19     1751.03     1679.85     20.52 o 
   3   3  19      236.14      233.84      9.89 o 
   4   3  19      609.34      648.28     14.86 o 
   5   3  19      301.05      269.37     11.72 o 
   6   3  19      110.95      132.45     10.41 o 
   7   3  19      257.42      277.27     16.91 o 
   8   3  19      163.93      186.54     18.66 o 
   9   3  19      194.82      208.24     22.29 o 
  10   3  19       93.83      121.90     18.08 o 
   0   4  19       41.44       67.11      6.55 o 
   1   4  19      897.71      904.53     13.57 o 
   2   4  19      509.69      484.25     11.52 o 
   3   4  19      154.34      160.02      7.82 o 
   4   4  19      550.27      555.99     15.05 o 
   5   4  19       12.73       10.86      5.82 o 
   6   4  19      238.79      206.52     14.10 o 
   7   4  19      110.96      119.02     12.38 o 
   8   4  19      214.14      250.09     21.02 o 
   9   4  19      253.56      236.54     19.28 o 
  10   4  19      134.77      155.72     42.01 o 
   0   5  19     3810.61     3611.78     44.62 o 
   1   5  19     1534.02     1534.01     18.44 o 
   2   5  19     1361.42     1318.85     17.41 o 
   3   5  19      585.96      597.62     14.38 o 
   4   5  19      132.79      148.82      9.43 o 
   5   5  19      153.65      149.98     11.27 o 
   6   5  19      132.29      129.31     12.37 o 
   7   5  19      393.98      403.63     20.14 o 
   8   5  19      109.39      108.26     15.31 o 
   9   5  19      175.40      174.70     16.78 o 
   0   6  19      239.37      222.65     12.95 o 
   1   6  19      100.65       84.71      7.46 o 
   2   6  19      334.55      344.60     11.46 o 
   3   6  19     1472.45     1465.27     20.86 o 
   4   6  19      460.93      409.90     14.75 o 
   5   6  19      399.63      378.62     16.99 o 
   6   6  19      277.36      298.14     17.38 o 
   7   6  19       33.62       37.27     10.44 o 
   8   6  19      264.58      274.17     21.31 o 
   9   6  19      187.30      198.35     18.17 o 
   0   7  19      290.11      247.97     15.79 o 
   1   7  19       36.36       40.95      6.39 o 
   2   7  19     1045.56     1057.41     18.88 o 
   3   7  19      234.11      191.25     10.15 o 
   4   7  19       11.72        8.67      8.25 o 
   5   7  19       18.66       24.09      8.33 o 
   6   7  19       58.22       54.72     10.43 o 
   7   7  19        2.43       -3.20      7.94 o 
   8   7  19        0.72        1.54     13.05 o 
   9   7  19       59.14       18.42     20.50 o 
   0   8  19       84.18       67.17     10.33 o 
   1   8  19      128.14      150.33     15.99 o 
   2   8  19      831.99      869.06     24.40 o 
   3   8  19      182.48      174.35     12.30 o 
   4   8  19      662.79      609.76     19.00 o 
   5   8  19       12.84       12.77      8.30 o 
   6   8  19       63.18       67.24     10.96 o 
   7   8  19       84.98       87.43     12.96 o 
   8   8  19        9.09       31.69     14.02 o 
   0   9  19       32.93       17.03     11.11 o 
   1   9  19      390.95      353.44     17.00 o 
   2   9  19        7.24        0.22      8.93 o 
   3   9  19      321.06      339.91     17.13 o 
   4   9  19      149.46      156.30     15.78 o 
   5   9  19      205.23      204.42     16.72 o 
   6   9  19      185.51      185.29     14.62 o 
   7   9  19       65.25       32.36     10.74 o 
   8   9  19       53.32       51.50     15.85 o 
   0  10  19        1.48        5.06     11.64 o 
   1  10  19       60.08       57.06     12.51 o 
   2  10  19      103.96       84.24     14.34 o 
   3  10  19       32.70       27.24     10.90 o 
   4  10  19       32.85       24.10     12.67 o 
   5  10  19      269.70      297.34     22.58 o 
   6  10  19       64.18       46.83     12.08 o 
   7  10  19      172.06      153.68     17.98 o 
   0  11  19       10.93       36.37     14.70 o 
   1  11  19      117.70      148.47     16.69 o 
   2  11  19        1.76        6.97     11.75 o 
   3  11  19      222.41      250.87     18.24 o 
   4  11  19       40.45       25.89     12.99 o 
   5  11  19       26.76       13.07     11.51 o 
   6  11  19      174.52      196.22     24.31 o 
   0  12  19      221.14      285.87     26.57 o 
   1  12  19        5.96        2.79     10.34 o 
   2  12  19       35.51       38.86     11.98 o 
   3  12  19       32.61       42.69     11.38 o 
   4  12  19      120.55      126.47     17.16 o 
   5  12  19      146.44      132.19     18.41 o 
   0  13  19       88.79      125.71     20.96 o 
   1  13  19      230.72      253.80     18.51 o 
   2  13  19       33.37       30.37     13.96 o 
   3  13  19      196.37      210.17     21.39 o 
   0   0  20       10.89       28.24      8.48 o 
   1   0  20     1421.55     1270.39     23.55 o 
   2   0  20       55.12       78.63      8.96 o 
   3   0  20      192.54      204.14     11.92 o 
   4   0  20       38.53       26.06      6.56 o 
   5   0  20        1.86        8.80      6.30 o 
   6   0  20      123.15      139.38     26.56 o 
   7   0  20      143.40      124.18     19.20 o 
   8   0  20      279.79      307.26     35.14 o 
   9   0  20        0.00       18.65     23.75 o 
  10   0  20        7.83       23.44     16.12 o 
   0   1  20       95.23       91.26      8.10 o 
   1   1  20      381.90      378.08     10.36 o 
   2   1  20     1013.67     1012.44     15.18 o 
   3   1  20      176.15      204.74      8.43 o 
   4   1  20       71.98       53.11      5.62 o 
   5   1  20      132.62      138.81      9.36 o 
   6   1  20      915.51      915.73     23.97 o 
   7   1  20      112.51       93.23     11.60 o 
   8   1  20       23.46       27.74     12.55 o 
   9   1  20       26.73       26.53     12.03 o 
  10   1  20       55.80       47.28     16.29 o 
   0   2  20       48.01       15.26      5.47 o 
   1   2  20      452.86      500.21     11.49 o 
   2   2  20      617.77      642.85     12.63 o 
   3   2  20      334.20      313.07     11.03 o 
   4   2  20      518.83      465.82     13.29 o 
   5   2  20       25.26       22.99      6.00 o 
   6   2  20      292.40      302.11     14.76 o 
   7   2  20       55.19       35.48     10.60 o 
   8   2  20      149.49      143.21     18.49 o 
   9   2  20       61.26       94.73     16.88 o 
  10   2  20       28.20       26.37     14.26 o 
   0   3  20     1344.67     1301.94     24.20 o 
   1   3  20      201.24      215.28      8.31 o 
   2   3  20       26.13       19.04      4.28 o 
   3   3  20      631.63      602.12     13.25 o 
   4   3  20      623.47      592.35     14.21 o 
   5   3  20      238.95      247.19     12.80 o 
   6   3  20      135.63      118.76     11.29 o 
   7   3  20      101.05       80.68     10.53 o 
   8   3  20       73.30       61.34     14.62 o 
   9   3  20       12.01       25.69     11.20 o 
  10   3  20       24.08       25.97     15.16 o 
   0   4  20      629.89      581.47     16.81 o 
   1   4  20      306.65      315.40     10.11 o 
   2   4  20     1371.35     1366.74     18.52 o 
   3   4  20      334.25      330.66     10.91 o 
   4   4  20      675.88      658.10     15.72 o 
   5   4  20      349.43      356.07     15.78 o 
   6   4  20      319.71      301.85     16.54 o 
   7   4  20       76.31       58.21      9.65 o 
   8   4  20       76.08       70.23     17.92 o 
   9   4  20       60.08       55.02     12.98 o 
  10   4  20       40.94        6.20     39.33 o 
   0   5  20       39.05       33.88      6.99 o 
   1   5  20     2624.66     2588.81     25.10 o 
   2   5  20     1143.01     1117.85     17.62 o 
   3   5  20       31.98       24.21      5.36 o 
   4   5  20      507.34      495.09     15.73 o 
   5   5  20       18.06       16.75      7.84 o 
   6   5  20      667.74      633.84     23.41 o 
   7   5  20      161.56      158.19     13.95 o 
   8   5  20      242.95      237.41     19.68 o 
   9   5  20        8.50       15.29     10.29 o 
   0   6  20      341.68      318.66     15.56 o 
   1   6  20     1221.20     1185.47     18.90 o 
   2   6  20      411.64      386.33     12.09 o 
   3   6  20      467.80      501.09     14.90 o 
   4   6  20       58.75       52.58      9.84 o 
   5   6  20       73.39       66.06     10.12 o 
   6   6  20       54.06       29.84      9.21 o 
   7   6  20      141.18      147.00     14.26 o 
   8   6  20       36.00       22.14     10.79 o 
   9   6  20        4.89       -9.61     10.38 o 
   0   7  20     1248.81     1229.63     29.82 o 
   1   7  20      758.01      779.03     17.97 o 
   2   7  20      148.76      147.73      9.54 o 
   3   7  20      257.15      259.32     12.52 o 
   4   7  20      127.74      126.93     10.24 o 
   5   7  20      422.20      432.73     19.83 o 
   6   7  20       96.88       94.21     12.10 o 
   7   7  20       90.02       80.19     11.79 o 
   8   7  20       32.67       -0.93     10.56 o 
   9   7  20       71.12       19.45     19.39 o 
   0   8  20       56.18       75.16     11.05 o 
   1   8  20     1467.06     1410.22     31.62 o 
   2   8  20       19.00       17.99      8.75 o 
   3   8  20      735.98      738.61     22.14 o 
   4   8  20      161.93      140.77     12.36 o 
   5   8  20      424.23      436.51     22.68 o 
   6   8  20       47.74       36.26     10.76 o 
   7   8  20       87.68       83.77     12.00 o 
   8   8  20       37.96       16.45     12.36 o 
   0   9  20       26.67       29.24     12.77 o 
   1   9  20      348.97      285.11     15.72 o 
   2   9  20       48.21       58.41     11.18 o 
   3   9  20      391.19      398.65     18.45 o 
   4   9  20       98.08       81.98     13.85 o 
   5   9  20      169.48      163.95     18.57 o 
   6   9  20      121.08      153.92     15.59 o 
   7   9  20      233.29      237.30     18.50 o 
   0  10  20       36.94       62.49     15.36 o 
   1  10  20      100.38       85.17     13.87 o 
   2  10  20       31.42       16.84     11.94 o 
   3  10  20       41.27       39.52     11.78 o 
   4  10  20        3.09       16.19     11.91 o 
   5  10  20        5.50        1.15     13.47 o 
   6  10  20      135.90      114.21     16.81 o 
   7  10  20       69.50       68.80     15.36 o 
   0  11  20       11.60       17.09     13.67 o 
   1  11  20       91.31       60.87     13.90 o 
   2  11  20      117.64      123.00     14.20 o 
   3  11  20       26.23       11.32     10.72 o 
   4  11  20      134.86      149.71     16.62 o 
   5  11  20       47.72       40.83     14.05 o 
   6  11  20       36.90       21.74     18.76 o 
   0  12  20       43.72       18.19     15.21 o 
   1  12  20       10.93        6.60     10.63 o 
   2  12  20       72.30       77.31     15.90 o 
   3  12  20      171.45      208.31     16.67 o 
   4  12  20       26.70       28.28     12.50 o 
   0  13  20        9.12        1.39     14.79 o 
   1  13  20      144.38      156.70     17.94 o 
   2  13  20       11.72        0.50     17.85 o 
   3  13  20      179.57      185.64     27.00 o 
   1   0  21        0.29        3.58      5.18 o 
   2   0  21      134.79      115.85      9.62 o 
   4   0  21        7.75        3.11      5.92 o 
   5   0  21      149.97      109.63     16.34 o 
   6   0  21       20.72       22.26     17.81 o 
   7   0  21      116.27       93.37     15.28 o 
   8   0  21        0.39        2.97     22.26 o 
   9   0  21      240.22      234.55     33.53 o 
  10   0  21        5.16      -22.02     30.42 o 
   0   1  21      161.33      135.79     13.05 o 
   1   1  21      173.01      162.85      7.52 o 
   2   1  21       43.11       52.69      6.45 o 
   3   1  21       70.10       82.46      6.15 o 
   4   1  21       57.81       48.57      5.95 o 
   5   1  21       92.27       93.67      8.38 o 
   6   1  21      384.93      389.73     19.95 o 
   7   1  21      381.11      329.13     21.28 o 
   8   1  21      207.96      155.24     21.38 o 
   9   1  21       28.14       32.60     15.08 o 
  10   1  21       65.98      111.23     27.09 o 
   0   2  21      266.15      239.95     12.47 o 
   1   2  21      265.10      242.23      8.92 o 
   2   2  21      486.18      448.80     12.56 o 
   3   2  21      371.89      387.66     12.34 o 
   4   2  21     1679.98     1639.19     29.98 o 
   5   2  21       45.37       34.89      7.48 o 
   6   2  21      838.53      820.06     22.30 o 
   7   2  21      503.64      518.89     23.13 o 
   8   2  21       16.72       14.99     11.07 o 
   9   2  21       90.61       75.60     16.72 o 
  10   2  21        6.02        3.47     17.33 o 
   0   3  21      167.22      153.20     10.21 o 
   1   3  21      292.17      317.36     10.09 o 
   2   3  21     2100.95     2173.99     26.75 o 
   3   3  21      909.29      898.41     16.61 o 
   4   3  21      184.81      205.85     10.00 o 
   5   3  21     1456.40     1448.83     27.76 o 
   6   3  21     1654.98     1719.36     32.60 o 
   7   3  21       67.82       58.61     10.33 o 
   8   3  21      240.24      247.44     23.32 o 
   9   3  21       69.80       65.62     12.47 o 
  10   3  21       13.35       20.38     21.04 o 
   0   4  21      811.18      793.71     20.03 o 
   1   4  21     3962.03     3900.56     35.95 o 
   2   4  21      580.81      528.00     15.31 o 
   3   4  21      818.62      765.72     15.52 o 
   4   4  21     2238.89     2209.56     28.95 o 
   5   4  21      552.98      616.17     23.10 o 
   6   4  21       49.47       33.38      8.18 o 
   7   4  21      408.86      430.67     20.77 o 
   8   4  21       75.59       73.88     12.56 o 
   9   4  21       50.25       21.57     11.75 o 
   0   5  21      228.07      245.96     15.59 o 
   1   5  21      635.79      604.26     14.66 o 
   2   5  21      839.17      852.97     15.56 o 
   3   5  21     2832.06     2629.65     30.06 o 
   4   5  21      138.61      141.67     10.01 o 
   5   5  21      152.93      161.07     13.64 o 
   6   5  21      447.65      427.42     20.18 o 
   7   5  21       54.52       34.22      9.39 o 
   8   5  21      109.67       87.38     13.36 o 
   9   5  21        1.75       14.91     10.19 o 
   0   6  21      161.96      191.88     15.77 o 
   1   6  21     1672.05     1547.85     23.56 o 
   2   6  21      183.78      150.20     10.05 o 
   3   6  21      152.76      138.01      8.84 o 
   4   6  21        2.81       -1.28      5.76 o 
   5   6  21        4.54        9.25      8.21 o 
   6   6  21       74.80       81.84     11.73 o 
   7   6  21       47.97       49.46     12.35 o 
   8   6  21       88.20       83.26     12.67 o 
   9   6  21       50.95      107.38     20.99 o 
   0   7  21      213.46      218.87     18.03 o 
   1   7  21      617.39      565.78     17.75 o 
   2   7  21      966.21      933.78     20.64 o 
   3   7  21      447.87      436.86     17.98 o 
   4   7  21      223.53      216.15     16.40 o 
   5   7  21      309.82      323.97     19.59 o 
   6   7  21       39.07       35.09      9.86 o 
   7   7  21       68.07       73.81     11.95 o 
   8   7  21       43.92       46.94     12.04 o 
   0   8  21      162.55      148.65     17.08 o 
   1   8  21       90.82       80.06      9.98 o 
   2   8  21       21.70       22.29      8.94 o 
   3   8  21      118.05      122.94     12.38 o 
   4   8  21        6.92       -9.33      9.85 o 
   5   8  21      106.43       99.40     15.81 o 
   6   8  21       19.81       14.86      9.20 o 
   7   8  21      334.46      396.76     22.71 o 
   8   8  21       45.83       28.84     12.52 o 
   0   9  21      167.85      156.48     18.46 o 
   1   9  21      286.99      305.81     17.63 o 
   2   9  21      162.10      142.87     14.91 o 
   3   9  21      253.09      243.32     18.44 o 
   4   9  21      134.05      129.02     18.31 o 
   5   9  21      178.07      186.55     21.14 o 
   6   9  21      125.87      149.03     14.27 o 
   7   9  21      183.60      199.03     16.34 o 
   0  10  21        0.86       -5.00     11.51 o 
   1  10  21       60.99       63.15     13.60 o 
   2  10  21       39.64       35.09     12.86 o 
   3  10  21        4.33      -13.65      9.70 o 
   4  10  21       11.08       13.44     13.92 o 
   5  10  21       35.16       33.44     14.40 o 
   6  10  21       84.50      111.04     17.17 o 
   0  11  21      192.36      156.81     24.76 o 
   1  11  21       42.43       49.97     13.47 o 
   2  11  21       89.81      101.81     14.18 o 
   3  11  21       44.29       38.73     11.99 o 
   4  11  21       44.02       69.23     12.12 o 
   5  11  21       10.86       39.30     13.56 o 
   0  12  21        1.32      -10.63     13.23 o 
   1  12  21       22.27       43.03     11.11 o 
   2  12  21        8.52       25.93     13.29 o 
   3  12  21      107.33      166.90     15.11 o 
   4  12  21      114.11      143.96     26.35 o 
   0  13  21       11.24       25.23     33.39 o 
   1  13  21       50.25       43.11     17.55 o 
   2  13  21       54.09       68.96     16.05 o 
   0   0  22     3725.42     3648.72     63.84 o 
   1   0  22        0.56        4.39      5.24 o 
   2   0  22     1111.76     1120.71     27.85 o 
   3   0  22      193.70      174.10     11.84 o 
   4   0  22       50.92       60.73      8.78 o 
   5   0  22      112.84      118.83     15.98 o 
   6   0  22       24.93       11.41     11.08 o 
   7   0  22       70.14       36.31     15.33 o 
   8   0  22      170.07      117.25     34.14 o 
   9   0  22       67.08       81.91     24.60 o 
  10   0  22        1.38      -23.75     23.75 o 
   0   1  22      285.53      282.34     13.79 o 
   1   1  22       58.72       60.85      5.45 o 
   2   1  22      570.66      519.90     12.70 o 
   3   1  22      106.95       92.65      6.58 o 
   4   1  22        9.33        1.48      4.44 o 
   5   1  22      466.82      488.28     19.25 o 
   6   1  22      520.42      582.40     23.92 o 
   7   1  22       67.68       78.28     11.81 o 
   8   1  22       61.97       51.74     15.69 o 
   9   1  22       49.09       37.63     11.86 o 
  10   1  22       55.75       41.56     29.68 o 
   0   2  22     1406.79     1311.54     36.57 o 
   1   2  22     2187.16     2113.25     23.26 o 
   2   2  22      329.18      322.04     10.60 o 
   3   2  22      562.84      552.25     15.19 o 
   4   2  22      316.57      357.98     13.38 o 
   5   2  22       88.26       86.74      9.28 o 
   6   2  22       22.08       24.84      9.68 o 
   7   2  22      326.97      304.54     23.83 o 
   8   2  22       20.25       -6.82     11.83 o 
   9   2  22       95.53       82.92     19.49 o 
   0   3  22      633.52      635.03     19.02 o 
   1   3  22     1586.77     1560.00     19.92 o 
   2   3  22     1563.33     1452.39     21.97 o 
   3   3  22     1861.78     1814.09     24.12 o 
   4   3  22      819.36      804.29     23.59 o 
   5   3  22       73.48       78.76      9.54 o 
   6   3  22       14.33       11.90      8.65 o 
   7   3  22       42.39       53.38     15.13 o 
   8   3  22       36.29       60.91     14.90 o 
   9   3  22       20.61       18.78     10.97 o 
   0   4  22      145.97      120.91     13.28 o 
   1   4  22      904.84      801.96     16.92 o 
   2   4  22     1358.49     1268.20     26.42 o 
   3   4  22     1277.15     1252.10     20.95 o 
   4   4  22      595.10      638.62     19.26 o 
   5   4  22      933.50      959.05     25.97 o 
   6   4  22       25.84       28.79      8.30 o 
   7   4  22      411.62      466.88     28.12 o 
   8   4  22       21.65       10.28     13.40 o 
   9   4  22       61.19       44.82     11.96 o 
   0   5  22      523.83      488.07     21.35 o 
   1   5  22      970.43      914.16     19.30 o 
   2   5  22       16.54        7.37      4.66 o 
   3   5  22      548.06      533.94     16.92 o 
   4   5  22      238.63      237.55     13.76 o 
   5   5  22       91.86      104.64     10.75 o 
   6   5  22      129.90      122.85     19.85 o 
   7   5  22        9.44       23.49      8.86 o 
   8   5  22       83.04       90.12     13.43 o 
   9   5  22       11.70       13.81     16.24 o 
   0   6  22      274.56      249.53     16.72 o 
   1   6  22      548.37      468.93     16.51 o 
   2   6  22       91.80       80.60      8.80 o 
   3   6  22      257.34      258.94     13.05 o 
   4   6  22        1.90        4.96      6.38 o 
   5   6  22      309.88      287.91     16.84 o 
   6   6  22        7.50       -1.45      8.48 o 
   7   6  22      287.71      267.84     17.74 o 
   8   6  22       19.49       39.88     13.97 o 
   0   7  22      144.85      171.01     22.12 o 
   1   7  22      258.79      255.27     15.46 o 
   2   7  22      546.35      489.58     23.56 o 
   3   7  22      237.78      217.34     13.66 o 
   4   7  22      303.53      313.97     19.56 o 
   5   7  22      215.15      178.84     15.58 o 
   6   7  22        8.52        0.42      9.11 o 
   7   7  22       13.49        9.63      9.26 o 
   8   7  22       32.10       24.50     12.56 o 
   0   8  22      184.39      142.88     20.06 o 
   1   8  22      445.57      387.95     18.98 o 
   2   8  22       12.49        1.01      7.55 o 
   3   8  22      135.85      159.49     17.59 o 
   4   8  22       17.46       17.93     11.43 o 
   5   8  22       46.82       59.58     10.74 o 
   6   8  22       47.46       62.83     12.26 o 
   7   8  22        4.11       12.20      9.59 o 
   0   9  22       11.78       25.68     12.91 o 
   1   9  22        7.71        7.52     11.79 o 
   2   9  22        5.54        9.49     10.67 o 
   3   9  22      494.71      495.41     29.87 o 
   4   9  22      128.75       75.74     21.21 o 
   5   9  22       97.09      110.89     17.34 o 
   6   9  22      114.35      149.20     19.88 o 
   7   9  22       35.78       38.06     11.23 o 
   0  10  22      157.77      104.91     21.39 o 
   1  10  22      128.88      138.07     16.11 o 
   2  10  22       14.42       12.25     11.90 o 
   3  10  22       19.20       16.75     11.58 o 
   4  10  22       10.62       16.39     13.98 o 
   5  10  22        1.71      -16.84      9.44 o 
   6  10  22       39.13       34.09     13.94 o 
   0  11  22      150.94      202.39     25.93 o 
   1  11  22       90.01      109.69     15.45 o 
   2  11  22       84.99       62.01     14.18 o 
   3  11  22       10.65       -6.12     11.53 o 
   4  11  22       62.65       85.58     13.00 o 
   5  11  22      201.21      260.08     22.07 o 
   0  12  22       33.14       59.20     17.04 o 
   1  12  22      244.30      303.19     19.62 o 
   2  12  22       72.03       95.57     13.78 o 
   3  12  22        2.67       23.31     15.14 o 
   4  12  22        3.61        4.88     12.96 o 
   0  13  22       25.68       13.36     28.20 o 
   1  13  22       91.67       92.48     37.85 o 
   1   0  23      875.03      798.47     20.42 o 
   2   0  23        3.57       -0.41      7.74 o 
   3   0  23       51.13       55.98      9.85 o 
   4   0  23        1.47       -6.02      6.26 o 
   5   0  23       32.49       26.93     11.40 o 
   6   0  23      123.21      131.29     18.03 o 
   7   0  23       28.12       11.83     10.57 o 
   8   0  23      137.57      147.56     31.91 o 
   9   0  23      223.33      262.54     37.44 o 
   0   1  23       40.87       42.93      7.16 o 
   1   1  23      695.66      731.49     14.16 o 
   2   1  23        7.83        8.35      4.11 o 
   3   1  23      243.04      223.68      9.64 o 
   4   1  23       25.76       24.52      5.96 o 
   5   1  23       91.94       64.88      9.02 o 
   6   1  23       80.28       65.55     10.84 o 
   7   1  23       16.58       11.24      9.98 o 
   8   1  23       14.11       22.64     11.25 o 
   9   1  23      116.37      144.38     17.50 o 
   0   2  23       77.67       98.04      9.39 o 
   1   2  23      265.41      249.42     10.82 o 
   2   2  23      279.93      298.77     11.25 o 
   3   2  23       16.04       19.52      4.78 o 
   4   2  23      521.72      537.87     17.23 o 
   5   2  23      114.28      110.04     13.08 o 
   6   2  23      127.39      150.34     12.76 o 
   7   2  23      223.89      277.24     28.06 o 
   8   2  23       49.80       27.03     17.92 o 
   9   2  23       28.80        9.63     11.80 o 
   0   3  23      718.22      722.79     20.17 o 
   1   3  23      286.52      260.27     10.50 o 
   2   3  23      635.48      598.47     16.99 o 
   3   3  23       92.22       82.13      6.86 o 
   4   3  23      164.55      158.17     10.41 o 
   5   3  23       22.04       26.07      9.82 o 
   6   3  23       53.42       56.91     11.63 o 
   7   3  23       74.24       86.77     14.41 o 
   8   3  23       27.61       15.21     16.88 o 
   9   3  23      109.63      109.55     17.39 o 
   0   4  23        4.82        6.07      6.84 o 
   1   4  23      130.25      129.98      8.34 o 
   2   4  23      211.82      235.69     10.91 o 
   3   4  23      115.46      121.94      8.56 o 
   4   4  23      457.03      441.43     17.99 o 
   5   4  23      142.20      123.50     11.57 o 
   6   4  23      102.41       99.73     14.23 o 
   7   4  23       32.29       34.85     10.21 o 
   8   4  23        4.14       17.23     11.04 o 
   9   4  23       58.56       77.39     25.31 o 
   0   5  23      232.63      252.49     16.52 o 
   1   5  23      310.39      311.02     13.90 o 
   2   5  23      200.51      155.13     11.63 o 
   3   5  23      144.21      125.77      9.27 o 
   4   5  23       23.06       21.88      7.22 o 
   5   5  23      142.68      161.36     12.44 o 
   6   5  23       16.88       11.80      8.96 o 
   7   5  23       23.41       43.48     10.55 o 
   8   5  23       15.07       39.46     10.89 o 
   9   5  23       46.20      136.54     41.56 o 
   0   6  23      315.37      262.41     19.74 o 
   1   6  23      238.72      275.81     13.32 o 
   2   6  23        6.73        6.82      7.17 o 
   3   6  23       65.95       68.64      9.08 o 
   4   6  23       16.90        9.38      7.68 o 
   5   6  23       55.16       72.03     13.05 o 
   6   6  23       86.64       83.01     17.82 o 
   7   6  23       32.48       87.83     12.62 o 
   8   6  23       37.27       39.31     13.14 o 
   0   7  23      105.91       65.14     15.64 o 
   1   7  23       98.97       81.87      9.96 o 
   2   7  23        5.23        0.94      7.36 o 
   3   7  23       73.54       83.88     13.98 o 
   4   7  23      196.11      245.24     17.10 o 
   5   7  23      121.34      119.74     15.20 o 
   6   7  23      105.16      113.13     12.68 o 
   7   7  23       47.25       37.26     10.66 o 
   8   7  23       15.63       30.62     13.03 o 
   0   8  23        5.18       11.08     12.61 o 
   1   8  23       47.97       33.76     12.45 o 
   2   8  23       71.02       64.03     13.78 o 
   3   8  23       50.68       61.32     13.85 o 
   4   8  23      142.90      143.19     19.51 o 
   5   8  23       12.68        3.27     11.82 o 
   6   8  23      329.17      387.97     20.94 o 
   7   8  23      148.70      181.86     16.02 o 
   0   9  23       29.84       32.45     15.81 o 
   1   9  23        5.05        3.17     13.65 o 
   2   9  23       96.27       96.09     16.83 o 
   3   9  23       27.19       27.44     11.60 o 
   4   9  23      244.98      245.81     22.78 o 
   5   9  23       63.17       72.62     17.33 o 
   6   9  23      334.35      331.73     24.20 o 
   0  10  23        6.28       25.76     21.74 o 
   1  10  23       63.58       67.59     17.66 o 
   2  10  23        8.40       16.92     12.04 o 
   3  10  23      150.74      153.34     19.47 o 
   4  10  23       25.85        7.14     12.25 o 
   5  10  23        9.27       -1.16     10.91 o 
   6  10  23        6.96      -14.11     16.49 o 
   0  11  23        0.14       -5.18     15.41 o 
   1  11  23      162.64      180.65     20.17 o 
   2  11  23       80.35       86.93     15.39 o 
   3  11  23       71.17       90.55     15.76 o 
   4  11  23       10.25       18.82     10.67 o 
   5  11  23      114.30      121.74     20.24 o 
   0  12  23       23.27       30.36     19.60 o 
   1  12  23       52.25       61.91     13.68 o 
   2  12  23      170.51      160.44     22.43 o 
   3  12  23        8.22       18.90     15.32 o 
   0   0  24     2418.24     2276.66     50.12 o 
   1   0  24     1200.81     1129.97     24.73 o 
   2   0  24      730.24      713.79     25.44 o 
   3   0  24     1546.77     1538.82     30.07 o 
   4   0  24        5.20       -7.33      7.74 o 
   5   0  24      664.72      640.58     30.39 o 
   6   0  24      138.82      155.20     20.07 o 
   7   0  24      170.69      158.53     20.69 o 
   8   0  24       33.84       50.63     15.46 o 
   9   0  24       82.26       85.09     24.93 o 
   0   1  24      418.98      431.43     21.39 o 
   1   1  24     1527.00     1483.61     20.03 o 
   2   1  24     1211.07     1184.31     18.15 o 
   3   1  24      347.07      369.29     12.97 o 
   4   1  24     1016.05      952.23     21.14 o 
   5   1  24      455.10      487.30     19.02 o 
   6   1  24       98.63      133.08     13.14 o 
   7   1  24      296.76      266.56     38.83 o 
   8   1  24       29.07       25.08     15.85 o 
   9   1  24       87.74       93.71     16.94 o 
   0   2  24     4662.80     4483.80     53.78 o 
   1   2  24      910.14      923.01     16.07 o 
   2   2  24     1246.79     1241.93     19.97 o 
   3   2  24     1176.25     1131.49     20.42 o 
   4   2  24      179.92      172.01     10.83 o 
   5   2  24      720.23      664.66     20.13 o 
   6   2  24      184.15      195.01     14.51 o 
   7   2  24      146.58      154.68     18.87 o 
   8   2  24       16.07        3.20     12.25 o 
   9   2  24        1.24      -19.84     12.31 o 
   0   3  24      558.00      632.64     20.30 o 
   1   3  24     1310.49     1217.85     19.68 o 
   2   3  24     1535.73     1486.99     22.28 o 
   3   3  24      462.59      496.92     15.08 o 
   4   3  24      552.19      474.66     16.87 o 
   5   3  24      180.64      178.73     11.87 o 
   6   3  24      131.89      131.36     14.73 o 
   7   3  24      218.94      180.57     20.45 o 
   8   3  24       46.34       35.35     15.79 o 
   9   3  24       33.79       21.15     22.45 o 
   0   4  24      173.02      176.00     13.75 o 
   1   4  24      838.80      810.74     17.29 o 
   2   4  24       34.89       51.71      6.74 o 
   3   4  24      396.50      394.32     15.78 o 
   4   4  24       24.25       35.96      7.55 o 
   5   4  24      607.75      595.77     23.32 o 
   6   4  24       27.83       15.89     10.02 o 
   7   4  24      266.81      262.01     21.29 o 
   8   4  24      108.01       94.55     15.09 o 
   9   4  24       99.75      130.60     47.49 o 
   0   5  24        6.80       17.04      7.44 o 
   1   5  24      289.90      259.20     12.71 o 
   2   5  24      190.41      192.19     11.46 o 
   3   5  24       69.79       61.06      7.93 o 
   4   5  24      150.47      126.82     11.82 o 
   5   5  24      102.19      109.08     13.20 o 
   6   5  24       74.71       61.95     11.55 o 
   7   5  24       64.45       73.30     13.96 o 
   8   5  24       20.83       16.94     11.76 o 
   0   6  24      498.08      468.06     39.63 o 
   1   6  24      161.31      183.38     14.78 o 
   2   6  24      272.98      321.56     17.44 o 
   3   6  24      141.96      162.68     12.19 o 
   4   6  24       20.91       21.06      8.08 o 
   5   6  24       70.67       68.47     10.77 o 
   6   6  24       88.01      121.71     13.70 o 
   7   6  24      202.33      199.01     22.72 o 
   8   6  24       10.40       14.79     12.73 o 
   0   7  24       21.98       17.48     15.85 o 
   1   7  24      133.97      130.09     12.04 o 
   2   7  24       76.47       60.14     13.73 o 
   3   7  24      136.45      111.78     12.78 o 
   4   7  24      216.60      233.01     22.75 o 
   5   7  24      104.25      114.17     15.03 o 
   6   7  24      234.44      261.00     19.34 o 
   7   7  24       44.16       36.95     13.11 o 
   0   8  24       97.02      143.67     17.12 o 
   1   8  24       13.10       33.75      9.85 o 
   2   8  24       18.13        2.84     11.84 o 
   3   8  24       43.05       63.22     13.82 o 
   4   8  24      175.50      193.77     24.82 o 
   5   8  24       87.85       99.34     18.49 o 
   6   8  24       40.14       64.14     11.51 o 
   7   8  24        6.26        0.52     10.76 o 
   0   9  24        4.23        1.25     19.20 o 
   1   9  24        4.60        2.69     11.51 o 
   2   9  24       90.34       70.96     15.96 o 
   3   9  24       21.62       39.51     13.38 o 
   4   9  24       40.86       42.58     18.22 o 
   5   9  24      118.17      163.52     20.13 o 
   6   9  24       85.85      118.89     18.81 o 
   0  10  24      343.09      427.49     55.66 o 
   1  10  24        0.82       -7.43     13.93 o 
   2  10  24       25.00       11.70     14.43 o 
   3  10  24       45.41       58.59     13.43 o 
   4  10  24       48.93       66.29     17.54 o 
   5  10  24       86.04      108.65     19.92 o 
   0  11  24       21.59       36.47     18.31 o 
   1  11  24        3.74        2.43     12.98 o 
   2  11  24      176.33      214.04     22.22 o 
   3  11  24       43.26       46.11     11.42 o 
   4  11  24      149.62      178.28     67.53 o 
   0  12  24      114.82      147.04     31.43 o 
   1  12  24       38.81       26.51     19.09 o 
   2  12  24       39.21       59.22     20.99 o 
   1   0  25      365.02      342.62     28.18 o 
   2   0  25      129.24       98.70     10.08 o 
   3   0  25        5.10       -2.88      7.30 o 
   4   0  25       75.68       81.40     13.30 o 
   5   0  25       46.46       29.98     10.98 o 
   6   0  25       84.19       60.54     15.64 o 
   7   0  25       14.74       -5.65     11.92 o 
   8   0  25        2.35       -0.05     13.01 o 
   9   0  25       24.28        2.97     28.20 o 
   0   1  25      926.13      871.92     22.74 o 
   1   1  25     1042.13     1056.64     17.78 o 
   2   1  25      436.00      428.60     12.90 o 
   3   1  25       16.32       24.43      5.32 o 
   4   1  25      325.84      336.15     14.57 o 
   5   1  25      562.72      634.10     21.86 o 
   6   1  25      131.59      122.36     13.15 o 
   7   1  25      294.04      298.80     20.57 o 
   8   1  25       74.28       55.05     11.89 o 
   9   1  25       51.78       65.30     41.56 o 
   0   2  25      187.38      193.14     12.80 o 
   1   2  25      268.86      249.30     10.19 o 
   2   2  25       29.47       24.77      5.60 o 
   3   2  25      404.44      399.50     13.97 o 
   4   2  25      120.76      142.28     10.43 o 
   5   2  25       75.91       66.95      8.47 o 
   6   2  25       36.42       17.43      9.40 o 
   7   2  25       63.57       56.38     12.84 o 
   8   2  25       75.48       64.63     12.31 o 
   9   2  25       11.06       29.68     35.62 o 
   0   3  25      291.25      254.27     14.33 o 
   1   3  25      952.95      902.31     17.73 o 
   2   3  25      513.00      498.77     19.71 o 
   3   3  25      362.89      385.30     13.90 o 
   4   3  25      307.46      294.99     14.05 o 
   5   3  25      398.96      401.57     24.40 o 
   6   3  25      171.30      163.79     16.28 o 
   7   3  25      198.16      204.29     21.03 o 
   8   3  25      137.51      141.90     21.53 o 
   9   3  25       70.93      184.03     47.49 o 
   0   4  25      589.35      522.02     22.94 o 
   1   4  25      620.99      581.66     18.04 o 
   2   4  25      127.26      132.63     10.40 o 
   3   4  25      765.14      734.36     19.50 o 
   4   4  25       14.40       32.55      7.54 o 
   5   4  25      114.34      116.32     17.48 o 
   6   4  25       95.79       84.40     12.35 o 
   7   4  25       39.89       46.97     11.84 o 
   8   4  25       13.89       17.41     15.31 o 
   0   5  25       35.31       41.29      9.26 o 
   1   5  25       55.43       72.84      7.51 o 
   2   5  25       62.36       57.53      8.29 o 
   3   5  25       28.20       17.69      6.91 o 
   4   5  25       18.46        8.24      7.50 o 
   5   5  25       62.14       38.25      9.82 o 
   6   5  25      109.39      125.02     13.56 o 
   7   5  25      223.56      238.06     18.73 o 
   8   5  25       93.68       90.54     17.36 o 
   0   6  25        4.64       -8.63      9.77 o 
   1   6  25       72.16       51.27      7.72 o 
   2   6  25      131.38      140.29     11.57 o 
   3   6  25       33.75       33.71      8.05 o 
   4   6  25      134.98      138.06     11.73 o 
   5   6  25       63.06       56.34     10.22 o 
   6   6  25       26.49       12.55      9.30 o 
   7   6  25       35.64       20.79     10.51 o 
   8   6  25       54.74       56.05     22.26 o 
   0   7  25       38.86       36.69     10.47 o 
   1   7  25       18.58       24.09      8.39 o 
   2   7  25        9.47        4.51      8.39 o 
   3   7  25      128.31      143.03     15.71 o 
   4   7  25        1.88        6.98     15.21 o 
   5   7  25       53.86       49.82     10.29 o 
   6   7  25        6.33        9.94      9.20 o 
   7   7  25       23.93       22.57      9.63 o 
   0   8  25        8.87        3.36     14.52 o 
   1   8  25       14.69       10.16     11.18 o 
   2   8  25       49.60       61.59     13.59 o 
   3   8  25       21.34        9.13     11.08 o 
   4   8  25      112.47       99.42     23.43 o 
   5   8  25       10.30        4.20     12.05 o 
   6   8  25      162.68      167.35     19.02 o 
   7   8  25      162.30      186.06     33.79 o 
   0   9  25        0.04       -8.41     18.80 o 
   1   9  25       59.78       34.89     16.73 o 
   2   9  25        0.33        3.60     11.70 o 
   3   9  25      114.50      131.88     16.64 o 
   4   9  25       70.84       94.50     16.25 o 
   5   9  25       29.55       54.08     15.05 o 
   6   9  25       82.45       87.95     23.10 o 
   0  10  25      133.81      159.30     32.48 o 
   1  10  25       10.34       11.56     13.83 o 
   2  10  25       71.05       77.40     16.86 o 
   3  10  25       57.18       49.73     12.50 o 
   4  10  25       14.46        3.75     12.14 o 
   5  10  25       48.90       73.08     21.74 o 
   0  11  25      177.05      237.06     30.04 o 
   1  11  25       17.06       14.59     12.36 o 
   2  11  25       51.38       56.64     14.16 o 
   3  11  25       15.00       13.76     13.50 o 
   0   0  26      935.56      801.37     31.34 o 
   1   0  26      902.68      967.94     29.54 o 
   2   0  26       78.94       85.43     10.51 o 
   3   0  26      178.86      144.32     14.11 o 
   4   0  26        2.92       -3.51      8.94 o 
   5   0  26        0.01       16.71     11.75 o 
   6   0  26       15.30        4.69     11.93 o 
   7   0  26       53.82       41.52     14.52 o 
   8   0  26       57.69       32.99     15.73 o 
   0   1  26      331.39      314.71     18.70 o 
   1   1  26      295.16      294.65     11.24 o 
   2   1  26      336.89      318.32     12.53 o 
   3   1  26      834.45      823.57     19.66 o 
   4   1  26      338.17      327.07     14.63 o 
   5   1  26      686.15      664.72     25.67 o 
   6   1  26      221.69      188.37     17.46 o 
   7   1  26      204.13      217.46     17.12 o 
   8   1  26      182.70      196.67     19.45 o 
   9   1  26       27.07        5.94     25.23 o 
   0   2  26        9.36       14.86      6.80 o 
   1   2  26       41.66       70.30      6.99 o 
   2   2  26      748.61      629.33     16.81 o 
   3   2  26     1238.91     1132.32     20.86 o 
   4   2  26      300.20      326.96     14.89 o 
   5   2  26      571.66      566.01     22.08 o 
   6   2  26       48.04       37.12     13.65 o 
   7   2  26      291.65      251.82     23.26 o 
   8   2  26        0.33      -10.13     10.27 o 
   0   3  26      539.57      467.18     22.00 o 
   1   3  26       57.51       50.75      6.65 o 
   2   3  26       15.52       35.28      6.30 o 
   3   3  26      181.64      161.23     10.07 o 
   4   3  26      477.07      468.85     17.62 o 
   5   3  26      153.47      149.95     15.53 o 
   6   3  26       35.31       31.68     10.12 o 
   7   3  26      103.59       90.80     20.99 o 
   8   3  26      108.59      129.67     17.67 o 
   0   4  26       72.35       59.57     10.33 o 
   1   4  26      505.76      477.58     18.05 o 
   2   4  26      545.76      551.96     21.92 o 
   3   4  26       27.50       36.05      7.34 o 
   4   4  26      246.47      228.96     15.95 o 
   5   4  26        3.08        2.97      8.00 o 
   6   4  26      236.70      228.39     18.19 o 
   7   4  26       50.78       30.90     13.16 o 
   8   4  26       70.94       77.23     14.48 o 
   0   5  26      219.51      213.00     16.82 o 
   1   5  26      148.72      150.46     10.18 o 
   2   5  26      197.51      160.86     12.06 o 
   3   5  26       70.77       63.12      9.39 o 
   4   5  26      621.38      658.29     39.26 o 
   5   5  26      244.48      220.73     17.01 o 
   6   5  26       66.88       56.16     15.89 o 
   7   5  26       57.61       76.22     11.82 o 
   8   5  26       63.92       41.39     38.59 o 
   0   6  26      104.12      110.82     14.83 o 
   1   6  26      123.78      143.11     13.26 o 
   2   6  26       59.58       47.73      8.83 o 
   3   6  26       41.10       39.36     10.02 o 
   4   6  26       20.21       18.30      8.70 o 
   5   6  26      114.92      128.54     13.60 o 
   6   6  26       57.73       58.67     11.67 o 
   7   6  26      295.09      310.41     20.15 o 
   0   7  26        0.25        5.97     13.30 o 
   1   7  26       10.29        2.03      9.30 o 
   2   7  26       88.49       98.35     19.48 o 
   3   7  26      124.69      132.24     15.66 o 
   4   7  26       33.74       38.55     15.01 o 
   5   7  26       77.72       64.61     14.18 o 
   6   7  26        6.85        0.14      8.74 o 
   7   7  26       60.82       70.35     14.53 o 
   0   8  26        0.18       -9.06     19.86 o 
   1   8  26       73.73       67.96     13.79 o 
   2   8  26      122.28      121.55     23.17 o 
   3   8  26      134.30      136.26     20.12 o 
   4   8  26       67.93       52.78     19.26 o 
   5   8  26       53.47       53.62     13.74 o 
   6   8  26       21.28       23.39     15.24 o 
   0   9  26       94.06       99.13     28.20 o 
   1   9  26       57.89       77.95     14.44 o 
   2   9  26      161.53      174.66     20.14 o 
   3   9  26       32.60       28.87     14.25 o 
   4   9  26      119.37      138.72     17.16 o 
   5   9  26      215.20      228.63     21.82 o 
   0  10  26      272.04      284.82     43.04 o 
   1  10  26       18.30       22.06     13.21 o 
   2  10  26       10.59       -6.37     10.02 o 
   3  10  26       89.54       83.50     14.16 o 
   4  10  26       29.44       47.04     20.44 o 
   0  11  26       89.01      123.41     37.83 o 
   1  11  26        7.40        5.79     12.64 o 
   2  11  26      196.49      229.23     22.60 o 
   3  11  26      123.36      117.88     20.83 o 
   1   0  27      354.11      318.21     19.58 o 
   2   0  27      236.88      190.92     14.38 o 
   3   0  27      271.51      345.31     20.24 o 
   4   0  27      685.87      709.51     32.61 o 
   5   0  27       50.12       43.88     20.79 o 
   6   0  27      111.03      125.20     27.41 o 
   7   0  27       13.34       12.41     13.20 o 
   8   0  27       42.49       28.99     26.05 o 
   0   1  27     1896.45     1676.63     32.18 o 
   1   1  27      611.29      610.86     15.38 o 
   2   1  27     1287.06     1221.52     26.25 o 
   3   1  27       25.07       31.25      6.35 o 
   4   1  27      302.67      300.47     15.61 o 
   5   1  27      640.63      719.58     27.18 o 
   6   1  27      587.99      549.02     27.14 o 
   7   1  27      301.67      290.32     23.56 o 
   8   1  27      441.36      474.40     28.87 o 
   0   2  27      963.80      814.28     23.76 o 
   1   2  27       19.30       20.09      6.08 o 
   2   2  27       53.93       29.27      6.41 o 
   3   2  27      221.74      249.92     12.86 o 
   4   2  27      586.10      581.73     19.42 o 
   5   2  27      317.79      321.53     20.89 o 
   6   2  27      599.03      659.29     29.00 o 
   7   2  27       25.32       15.52     12.40 o 
   8   2  27      212.37      172.87     19.30 o 
   0   3  27       80.93       96.45     12.12 o 
   1   3  27      423.57      417.95     14.44 o 
   2   3  27        5.92        5.71      5.35 o 
   3   3  27       36.51       53.76      7.69 o 
   4   3  27      226.34      230.23     13.32 o 
   5   3  27       55.12       64.16     11.69 o 
   6   3  27      267.95      291.07     23.70 o 
   7   3  27      225.65      217.96     19.44 o 
   8   3  27       11.55      -14.38     15.85 o 
   0   4  27        3.47        3.69      7.05 o 
   1   4  27      475.30      477.82     17.51 o 
   2   4  27      135.17      123.67      9.95 o 
   3   4  27       85.10       69.80      9.18 o 
   4   4  27       85.06       91.92     11.68 o 
   5   4  27      312.82      333.07     20.58 o 
   6   4  27       32.30       15.76     10.02 o 
   7   4  27        6.08       -1.44     11.73 o 
   8   4  27      117.25       77.18     40.07 o 
   0   5  27        1.75       14.69      8.88 o 
   1   5  27       88.45       59.03      8.56 o 
   2   5  27       81.54      109.16     12.47 o 
   3   5  27        4.70       -2.08      6.68 o 
   4   5  27      208.00      201.16     16.44 o 
   5   5  27       90.22      100.08     13.16 o 
   6   5  27       60.82       46.25     12.72 o 
   7   5  27        8.49       -0.85      8.26 o 
   0   6  27       61.86       69.10     17.64 o 
   1   6  27       76.32       92.72     10.88 o 
   2   6  27      202.86      188.92     14.93 o 
   3   6  27       83.32       80.74     13.31 o 
   4   6  27       18.50       30.60     11.47 o 
   5   6  27        6.25       -8.29      9.07 o 
   6   6  27      108.45       96.25     13.58 o 
   7   6  27      127.30      127.80     16.14 o 
   0   7  27       40.99       24.94     16.80 o 
   1   7  27        1.21        7.68      9.52 o 
   2   7  27       44.60       23.64     12.04 o 
   3   7  27        9.93        0.61     10.77 o 
   4   7  27       50.65       35.66     11.99 o 
   5   7  27       58.91       41.76     13.10 o 
   6   7  27      150.14      160.16     15.01 o 
   0   8  27        0.48       -0.23     14.46 o 
   1   8  27       35.22       27.97     12.60 o 
   2   8  27       56.10       42.27     13.47 o 
   3   8  27       45.90       43.59     15.58 o 
   4   8  27       45.48       43.28     14.75 o 
   5   8  27       98.17       94.36     16.60 o 
   6   8  27        2.04       15.61     20.19 o 
   0   9  27      257.43      370.00     40.97 o 
   1   9  27       66.97       87.96     15.80 o 
   2   9  27      104.06      129.60     18.12 o 
   3   9  27       53.49       74.24     13.27 o 
   4   9  27       12.95        1.67     11.74 o 
   0  10  27       95.08      108.89     22.81 o 
   1  10  27        7.71       22.93      8.95 o 
   2  10  27       96.41      119.20     15.50 o 
   3  10  27       27.57       37.79     14.71 o 
   4  10  27        2.45      -11.87     19.29 o 
   1  11  27       27.62       34.63     16.80 o 
   2  11  27       45.37       76.62     21.35 o 
   0   0  28       75.75       71.36     14.10 o 
   1   0  28       12.20        8.05      6.98 o 
   2   0  28      552.65      530.78     21.66 o 
   3   0  28       30.48       30.94     10.62 o 
   4   0  28        1.99        8.54      9.95 o 
   5   0  28       79.21       58.53     15.98 o 
   6   0  28        2.06      -19.01      9.50 o 
   7   0  28       63.96       68.81     16.50 o 
   8   0  28       16.50        0.00     22.26 o 
   0   1  28       28.06       23.30      7.57 o 
   1   1  28      236.66      216.87     10.32 o 
   2   1  28       22.39       19.91      5.71 o 
   3   1  28      154.43      179.87     13.49 o 
   4   1  28      250.36      224.27     14.15 o 
   5   1  28       41.39       38.54      9.47 o 
   6   1  28      114.48      122.12     13.90 o 
   7   1  28       78.54       76.31     12.42 o 
   8   1  28      144.73      132.09     35.62 o 
   0   2  28       19.76       20.75      8.23 o 
   1   2  28      310.89      334.09     15.42 o 
   2   2  28       50.48       53.06      7.06 o 
   3   2  28      189.84      174.37     10.49 o 
   4   2  28       27.06       40.52      8.18 o 
   5   2  28       91.05       95.95     13.57 o 
   6   2  28        8.64       -7.00     10.13 o 
   7   2  28       31.41       39.21     11.29 o 
   8   2  28       43.23       80.14     32.65 o 
   0   3  28      127.34       92.38     12.97 o 
   1   3  28       49.62       46.69      7.78 o 
   2   3  28      207.13      227.05     11.90 o 
   3   3  28      219.48      253.37     13.17 o 
   4   3  28      299.98      319.06     16.69 o 
   5   3  28       72.06       62.96     12.30 o 
   6   3  28       50.30       49.64     13.23 o 
   7   3  28       40.49       32.07     14.13 o 
   0   4  28      279.36      245.28     19.33 o 
   1   4  28       17.73       17.38      6.41 o 
   2   4  28      312.50      319.97     16.23 o 
   3   4  28       20.69       27.74      8.77 o 
   4   4  28       60.63       55.34     11.62 o 
   5   4  28       48.24       60.27     11.72 o 
   6   4  28       42.42       22.82      9.93 o 
   7   4  28      104.09      121.26     13.87 o 
   0   5  28       89.90       76.46     16.84 o 
   1   5  28       79.08       82.97      9.87 o 
   2   5  28       87.25       87.74     11.54 o 
   3   5  28       56.81       38.10      9.97 o 
   4   5  28       99.28       88.02     13.23 o 
   5   5  28       23.00       19.39      9.88 o 
   6   5  28       76.71       80.57     13.55 o 
   7   5  28       42.43       40.85     14.39 o 
   0   6  28       18.43       18.14     17.53 o 
   1   6  28       97.16       78.66     13.55 o 
   2   6  28      129.40      143.51     15.65 o 
   3   6  28       58.12       47.89     13.93 o 
   4   6  28        5.50       16.68     11.17 o 
   5   6  28       11.20       10.36      9.36 o 
   6   6  28       26.44       18.52      9.67 o 
   7   6  28       37.83       38.43     15.27 o 
   0   7  28       37.86       23.79     25.23 o 
   1   7  28       16.96       36.21     11.76 o 
   2   7  28       26.10       26.81     13.81 o 
   3   7  28      209.10      248.38     20.42 o 
   4   7  28       65.65       87.33     19.39 o 
   5   7  28      237.40      259.49     20.66 o 
   6   7  28       68.19       75.69     16.92 o 
   0   8  28      256.14      295.97     37.85 o 
   1   8  28       34.72       21.34     12.20 o 
   2   8  28       83.78       85.35     17.73 o 
   3   8  28       43.55       74.64     15.90 o 
   4   8  28      115.02      108.87     16.48 o 
   5   8  28      117.70      142.04     19.19 o 
   0   9  28       76.95       79.26     17.63 o 
   1   9  28       31.61       30.88     13.94 o 
   2   9  28      198.52      180.67     20.94 o 
   3   9  28      153.11      149.00     15.63 o 
   4   9  28      188.11      175.94     27.23 o 
   0  10  28      180.93      221.31     30.22 o 
   1  10  28       24.87       22.17     11.31 o 
   2  10  28      245.88      294.06     26.32 o 
   3  10  28       29.20       15.79     16.36 o 
   1   0  29       15.23        8.50      7.32 o 
   2   0  29        2.70       14.14      8.20 o 
   3   0  29       68.01       59.66     12.23 o 
   4   0  29        0.49        4.74     10.23 o 
   5   0  29        8.39        7.84     12.87 o 
   6   0  29      153.71      139.72     20.63 o 
   7   0  29       19.89       25.33     13.20 o 
   8   0  29      374.04      330.96     50.46 o 
   0   1  29       20.40        7.82     10.45 o 
   1   1  29       38.75       31.36      6.71 o 
   2   1  29       21.61       22.82      7.46 o 
   3   1  29       44.33       39.12      7.12 o 
   4   1  29       49.14       58.10      8.65 o 
   5   1  29      175.53      211.64     25.11 o 
   6   1  29      171.94      182.94     15.88 o 
   7   1  29       80.74       78.73     11.40 o 
   8   1  29      110.41       80.14     29.68 o 
   0   2  29       56.88       47.35     12.90 o 
   1   2  29       35.19       15.34      6.37 o 
   2   2  29       20.51       18.72      6.22 o 
   3   2  29       52.20       49.91      8.28 o 
   4   2  29       14.78       14.66      7.84 o 
   5   2  29      133.23      125.99     15.01 o 
   6   2  29       20.93       27.40     10.76 o 
   7   2  29       16.74       13.20     12.32 o 
   0   3  29       72.67       58.09     14.52 o 
   1   3  29       68.48       50.92      8.38 o 
   2   3  29      123.13      125.74     10.16 o 
   3   3  29       95.80      104.38     10.39 o 
   4   3  29      122.78      124.91     13.16 o 
   5   3  29      139.68      157.07     16.48 o 
   6   3  29      161.05      161.19     37.11 o 
   7   3  29       34.25       51.16     13.54 o 
   0   4  29        0.16       -9.49      9.43 o 
   1   4  29       16.35       10.29      6.62 o 
   2   4  29       23.51       19.86      7.62 o 
   3   4  29        5.08       -4.74      7.58 o 
   4   4  29      171.20      153.40     15.76 o 
   5   4  29       44.36       31.61     10.95 o 
   6   4  29        3.46       -4.40      8.65 o 
   7   4  29        0.40      -21.05     10.53 o 
   0   5  29       46.44       41.63     12.24 o 
   1   5  29       13.57       -2.03      7.46 o 
   2   5  29       13.59       14.87      9.21 o 
   3   5  29        1.61       -7.11      7.90 o 
   4   5  29       47.64       31.83     12.22 o 
   5   5  29      210.03      241.96     21.80 o 
   6   5  29       58.51       29.64     10.59 o 
   7   5  29      360.23      434.77     65.12 o 
   0   6  29       16.61       -3.18     15.79 o 
   1   6  29       10.67        0.43      9.52 o 
   2   6  29       14.65       13.22     10.38 o 
   3   6  29      218.42      222.46     17.97 o 
   4   6  29        6.08        0.52      9.86 o 
   5   6  29       87.30       92.50     12.76 o 
   6   6  29       17.64       -0.04     12.17 o 
   0   7  29       19.35       29.29     19.20 o 
   1   7  29      129.08      150.47     17.24 o 
   2   7  29       24.49       51.80     14.19 o 
   3   7  29       36.47       17.52     10.44 o 
   4   7  29       46.16       47.01     10.21 o 
   5   7  29       62.29       79.82     12.91 o 
   6   7  29       68.75       87.64     21.96 o 
   0   8  29       61.72       88.51     52.69 o 
   1   8  29       22.92       24.58     12.61 o 
   2   8  29       57.40       61.80     12.25 o 
   3   8  29      325.85      336.58     22.26 o 
   4   8  29       92.41      110.97     17.43 o 
   0   9  29      172.24      118.05     17.77 o 
   1   9  29       80.05      113.92     13.03 o 
   2   9  29      193.45      245.49     18.54 o 
   3   9  29       17.32       16.70     12.73 o 
   0  10  29      212.75      204.81     37.10 o 
   1  10  29       36.33       40.93     13.28 o 
   2  10  29       55.35       99.91     21.17 o 
   0   0  30       41.61       69.29     18.43 o 
   1   0  30        4.38        5.31      7.85 o 
   2   0  30      189.20      201.31     17.72 o 
   3   0  30        7.84      -12.13     14.78 o 
   4   0  30        0.32       -7.82     10.36 o 
   5   0  30       58.95       46.66     15.12 o 
   6   0  30        0.17        7.57     12.80 o 
   7   0  30       83.11      120.12     18.45 o 
   0   1  30        9.80        6.80      7.49 o 
   1   1  30       45.29       52.61      7.58 o 
   2   1  30        9.00       14.48      6.55 o 
   3   1  30        3.03      -10.02      6.96 o 
   4   1  30       46.98       36.71      9.36 o 
   5   1  30       11.34        2.16      8.56 o 
   6   1  30       31.48       44.21     10.62 o 
   7   1  30       16.44       13.63     10.41 o 
   0   2  30        4.56        0.14      9.58 o 
   1   2  30       16.17        9.09      6.74 o 
   2   2  30       43.22       35.61      7.24 o 
   3   2  30       70.34       80.08      9.46 o 
   4   2  30       54.48       64.27     10.78 o 
   5   2  30       60.75       51.72     13.42 o 
   6   2  30       48.36       39.52     19.79 o 
   7   2  30       44.11       50.04     13.83 o 
   0   3  30        3.59       -9.62      9.32 o 
   1   3  30      162.15      166.03     11.83 o 
   2   3  30        3.07       -0.47      6.05 o 
   3   3  30      119.75      132.33     12.74 o 
   4   3  30        1.59        0.24      8.73 o 
   5   3  30       14.10       23.55     15.27 o 
   6   3  30       47.62       42.84     12.21 o 
   7   3  30        1.57       -2.22     11.41 o 
   0   4  30        3.58       -1.86      8.37 o 
   1   4  30        9.73       15.67      7.49 o 
   2   4  30       47.24       47.62     10.32 o 
   3   4  30       48.91       27.97     11.84 o 
   4   4  30      252.63      257.10     22.51 o 
   5   4  30       34.03       44.97     11.25 o 
   6   4  30       82.43       94.16     13.56 o 
   7   4  30       17.51       54.87     40.92 o 
   0   5  30       60.71       58.37     21.57 o 
   1   5  30       39.39       36.71     11.53 o 
   2   5  30       84.98       88.23     11.82 o 
   3   5  30       59.47       63.67     12.94 o 
   4   5  30       22.23       22.77     10.48 o 
   5   5  30       20.46       33.00     10.75 o 
   6   5  30       28.79       39.84     12.78 o 
   0   6  30        7.29       -2.49     17.75 o 
   1   6  30       83.87       86.99     15.32 o 
   2   6  30       16.77       26.30      9.72 o 
   3   6  30       13.35       33.10     10.20 o 
   4   6  30        3.75        1.18     15.42 o 
   5   6  30       46.91       53.01     12.79 o 
   6   6  30       89.49       73.65     18.13 o 
   0   7  30      100.16       89.82     23.46 o 
   1   7  30       13.23       27.42     11.15 o 
   2   7  30       25.00       11.48     11.95 o 
   3   7  30       47.11       73.47     13.26 o 
   4   7  30       67.99       69.50     12.43 o 
   5   7  30       29.11       52.33     19.92 o 
   0   8  30      111.07      155.18     30.63 o 
   1   8  30       19.85       21.11      9.64 o 
   2   8  30       80.08      104.61     14.58 o 
   3   8  30      192.73      200.14     16.59 o 
   4   8  30      111.87      152.87     32.65 o 
   0   9  30      579.38      633.97     36.42 o 
   1   9  30      101.55      130.30     13.65 o 
   2   9  30       62.71       67.70     14.96 o 
   3   9  30      138.15      203.33     50.46 o 
   1   0  31       20.15       24.02      9.25 o 
   2   0  31        0.00       14.43     10.56 o 
   3   0  31       60.84       59.81     14.14 o 
   4   0  31        2.06        6.48     12.12 o 
   5   0  31       17.41       11.93     27.27 o 
   6   0  31        0.03       -7.25     12.55 o 
   7   0  31       46.06       61.17     25.23 o 
   0   1  31       15.58       19.16      8.99 o 
   1   1  31       21.44       19.56      7.01 o 
   2   1  31        5.98        3.42      6.46 o 
   3   1  31       44.73       48.24      9.53 o 
   4   1  31       12.89       19.24      8.93 o 
   5   1  31      105.51      142.82     14.57 o 
   6   1  31       66.56       58.12     11.99 o 
   7   1  31      102.26       49.56     23.57 o 
   0   2  31        1.34        4.35     10.22 o 
   1   2  31       68.73       71.36      9.80 o 
   2   2  31      159.37      158.02     11.06 o 
   3   2  31      123.11      102.12     10.66 o 
   4   2  31       11.00       12.76      8.14 o 
   5   2  31       24.88       20.09      9.37 o 
   6   2  31       20.99        9.21     10.70 o 
   7   2  31       25.97      -16.77     24.51 o 
   0   3  31        4.74       -1.11      9.78 o 
   1   3  31      111.65       99.54     10.15 o 
   2   3  31      152.79      153.28     12.54 o 
   3   3  31        4.77       16.68      8.15 o 
   4   3  31       45.43       16.75      7.92 o 
   5   3  31       52.70       53.63     12.42 o 
   6   3  31       31.64       43.50     12.35 o 
   0   4  31      194.22      198.89     26.99 o 
   1   4  31       39.84       36.47      8.26 o 
   2   4  31       23.97       10.47      9.62 o 
   3   4  31       30.34       38.38     11.97 o 
   4   4  31       79.60       89.66     11.70 o 
   5   4  31       20.56       22.86      9.41 o 
   6   4  31      102.29      138.30     19.07 o 
   0   5  31        4.19       26.01     17.95 o 
   1   5  31       35.31       12.88     10.24 o 
   2   5  31       53.68       51.21     11.05 o 
   3   5  31       30.93       30.94     11.14 o 
   4   5  31       53.75       51.38     11.19 o 
   5   5  31       18.66       16.68     10.76 o 
   6   5  31      108.51      151.90     20.37 o 
   0   6  31        6.54        5.94     17.26 o 
   1   6  31      167.91      191.33     16.65 o 
   2   6  31       63.81       97.42     12.47 o 
   3   6  31       18.28       29.67      9.63 o 
   4   6  31       72.02       72.52     12.23 o 
   5   6  31       10.67       22.83     14.29 o 
   0   7  31       25.38       29.68     19.09 o 
   1   7  31       54.05       26.82     10.75 o 
   2   7  31       15.13       10.98      9.37 o 
   3   7  31       96.73       95.82     13.38 o 
   4   7  31       34.03       17.45     16.86 o 
   0   8  31        3.85      -20.56     10.28 o 
   1   8  31      167.13      206.35     16.67 o 
   2   8  31       31.49       35.51      9.91 o 
   3   8  31       64.04      112.02     22.90 o 
   0   9  31       24.45       31.17     23.75 o 
   1   9  31       19.42       25.40     12.66 o 
   2   9  31       24.02       11.05     15.00 o 
   0   0  32       70.88      114.89     18.84 o 
   1   0  32       89.12       63.47     13.36 o 
   2   0  32        9.30        1.83     11.13 o 
   3   0  32      174.62      174.57     19.48 o 
   4   0  32       15.95       22.50     12.08 o 
   5   0  32       86.43       73.37     20.56 o 
   6   0  32       11.30        6.28     19.92 o 
   0   1  32       32.95       19.74     10.98 o 
   1   1  32       37.95       37.49      7.93 o 
   2   1  32      133.28      137.97     11.62 o 
   3   1  32        7.52        6.62      7.68 o 
   4   1  32       59.00       59.15     10.75 o 
   5   1  32       75.36      109.43     11.85 o 
   6   1  32       20.54       31.59     10.42 o 
   0   2  32       38.04       44.17     12.65 o 
   1   2  32       30.40       38.69      8.57 o 
   2   2  32       23.60       26.95      7.57 o 
   3   2  32       24.86       42.85      9.13 o 
   4   2  32       57.00       61.88     10.42 o 
   5   2  32       35.34       26.21      9.62 o 
   6   2  32       87.37       96.98     13.96 o 
   0   3  32      400.84      456.74     25.94 o 
   1   3  32       59.39       52.59      8.70 o 
   2   3  32      128.28      129.46     11.78 o 
   3   3  32       35.27       13.28      7.60 o 
   4   3  32       33.91       49.35     10.30 o 
   5   3  32        0.57       13.21      9.71 o 
   6   3  32       22.09       54.78     23.06 o 
   0   4  32       78.23       83.69     19.49 o 
   1   4  32       21.14       29.60      8.23 o 
   2   4  32       50.99       59.96     10.51 o 
   3   4  32       96.55      112.41     12.46 o 
   4   4  32       36.52       57.07     11.37 o 
   5   4  32        3.63       -6.90     10.96 o 
   6   4  32       16.70       74.21     28.20 o 
   0   5  32       26.48       41.64     16.07 o 
   1   5  32        6.81        7.95      7.41 o 
   2   5  32       14.69       21.97      9.63 o 
   3   5  32        3.30       10.52     10.31 o 
   4   5  32       76.61      103.15     13.53 o 
   5   5  32       10.92        9.24     13.67 o 
   0   6  32      123.53       98.30     37.00 o 
   1   6  32      338.48      429.14     24.38 o 
   2   6  32        3.77       -1.02      7.05 o 
   3   6  32       23.08       34.67     10.31 o 
   4   6  32        9.22        0.41     10.88 o 
   5   6  32      121.74      151.37     28.68 o 
   0   7  32        4.52      -12.21      9.46 o 
   1   7  32        6.12       -2.62      7.94 o 
   2   7  32       46.21       38.78     10.65 o 
   3   7  32      236.12      314.25     34.59 o 
   4   7  32      235.13      265.66     46.01 o 
   0   8  32       75.64       64.77     19.71 o 
   1   8  32       80.11       55.34     20.82 o 
   2   8  32      197.94      213.69     27.46 o 
   1   0  33       33.17       20.00     11.64 o 
   2   0  33        5.46       16.66     11.01 o 
   3   0  33       40.03       52.53     13.47 o 
   4   0  33        9.65        8.50     11.38 o 
   5   0  33        0.08      -12.31     10.97 o 
   6   0  33        6.22        3.01     34.88 o 
   0   1  33       30.40       10.30     17.08 o 
   1   1  33        2.98        1.13      6.71 o 
   2   1  33       56.33       77.99     10.44 o 
   3   1  33        8.91       -1.47      8.31 o 
   4   1  33       38.92       46.36      9.98 o 
   5   1  33       63.19       79.58     11.50 o 
   6   1  33       92.70       74.62     17.90 o 
   0   2  33       27.35       35.31     11.75 o 
   1   2  33       75.75       62.34      9.72 o 
   2   2  33        7.63        1.54      7.39 o 
   3   2  33      163.73      153.26     12.67 o 
   4   2  33       37.42       26.57      9.06 o 
   5   2  33       11.67        4.75      9.31 o 
   6   2  33       30.24       17.81     29.68 o 
   0   3  33       18.96       35.01     12.28 o 
   1   3  33       17.14       26.31      7.87 o 
   2   3  33       62.36       53.06      9.34 o 
   3   3  33      131.30      156.79     14.66 o 
   4   3  33       57.85       65.36     11.52 o 
   5   3  33       47.14       53.37     14.37 o 
   0   4  33       16.73       14.69     13.54 o 
   1   4  33       42.37       37.70      8.86 o 
   2   4  33       61.47       67.98     11.67 o 
   3   4  33       19.14       13.00      9.86 o 
   4   4  33        5.03        0.39      9.74 o 
   5   4  33       41.73       62.54     15.89 o 
   0   5  33      225.54      279.91     27.79 o 
   1   5  33        3.21       -0.52      9.38 o 
   2   5  33      115.29      102.10     11.59 o 
   3   5  33        7.15        6.91      9.56 o 
   4   5  33       69.98       70.54     12.94 o 
   5   5  33       26.17        4.45     32.65 o 
   0   6  33        0.09       18.16     11.53 o 
   1   6  33      359.42      447.09     23.11 o 
   2   6  33      317.51      326.94     19.12 o 
   3   6  33       91.53      118.72     13.47 o 
   4   6  33       73.80       50.04     32.63 o 
   0   7  33      517.28      660.64     37.62 o 
   1   7  33      223.24      301.22     19.08 o 
   2   7  33      129.43      133.73     17.52 o 
   3   7  33      282.37      326.13     35.14 o 
   1   8  33      267.37      261.21     46.01 o 
   0   0  34       18.21       66.50     23.85 o 
   1   0  34        3.46       19.97     11.70 o 
   2   0  34       27.25       17.00     11.89 o 
   3   0  34        1.61       -4.70     13.85 o 
   4   0  34        5.76       21.88     12.44 o 
   5   0  34       56.04       16.23     16.35 o 
   0   1  34      117.85      105.82     15.54 o 
   1   1  34       37.37       34.51      8.68 o 
   2   1  34       39.21       50.65      9.06 o 
   3   1  34       25.18       12.71      8.53 o 
   4   1  34       24.66       17.24      9.40 o 
   5   1  34       80.32       67.06     12.61 o 
   0   2  34       28.70       29.67     13.21 o 
   1   2  34       82.84       93.35     10.53 o 
   2   2  34       74.28       89.08     10.80 o 
   3   2  34       91.46      110.11     11.64 o 
   4   2  34       39.44       42.31     11.36 o 
   5   2  34       99.75       96.40     23.60 o 
   0   3  34      204.78      251.42     22.17 o 
   1   3  34      133.92      115.02     11.29 o 
   2   3  34      226.56      254.23     15.90 o 
   3   3  34       13.08       22.26      9.84 o 
   4   3  34      248.09      299.60     19.56 o 
   5   3  34       26.69       63.82     29.68 o 
   0   4  34      205.66      226.13     22.00 o 
   1   4  34       59.15       47.46      9.06 o 
   2   4  34      192.84      200.92     18.86 o 
   3   4  34      176.02      166.78     15.62 o 
   4   4  34      143.36      192.52     29.68 o 
   0   5  34       97.96      112.10     23.56 o 
   1   5  34      198.83      210.31     17.11 o 
   2   5  34       67.23       78.55     11.03 o 
   3   5  34        5.01       17.08     10.09 o 
   4   5  34       58.09       31.29     25.57 o 
   0   6  34      434.65      429.85     31.36 o 
   1   6  34      111.17      132.52     13.94 o 
   2   6  34      129.97      174.57     21.28 o 
   3   6  34       22.49       18.55     20.04 o 
   1   7  34      129.31       81.63     29.38 o 
   1   0  35       12.79       18.54     12.12 o 
   2   0  35       36.78       25.69     12.57 o 
   3   0  35        0.16        2.29     11.39 o 
   4   0  35       33.26       52.68     14.71 o 
   5   0  35       60.91       66.79     26.71 o 
   0   1  35      228.87      284.61     23.71 o 
   1   1  35      119.97      172.80     14.83 o 
   2   1  35      124.61      137.29     11.99 o 
   3   1  35       75.02       87.72     11.61 o 
   4   1  35      225.93      257.09     17.09 o 
   5   1  35       28.75        6.75     23.75 o 
   0   2  35        1.00       -2.23     11.51 o 
   1   2  35       19.56       41.34      8.98 o 
   2   2  35       37.41       40.57      9.95 o 
   3   2  35       41.14       47.44     11.11 o 
   4   2  35      156.08      166.03     17.59 o 
   0   3  35      168.66      164.38     18.33 o 
   1   3  35      118.71      149.89     13.08 o 
   2   3  35       46.66       34.52     13.22 o 
   3   3  35      187.20      192.74     16.66 o 
   4   3  35      124.14      129.12     41.56 o 
   0   4  35       66.52       74.29     14.69 o 
   1   4  35       50.34       61.88     11.00 o 
   2   4  35       38.78       37.12     10.03 o 
   3   4  35      128.02      176.99     24.27 o 
   0   5  35        7.45       11.28     17.78 o 
   1   5  35       23.76       25.62     10.35 o 
   2   5  35       84.08      100.68     15.01 o 
   3   5  35      210.59      243.66     35.68 o 
   1   6  35       21.41        4.57     26.96 o 
   2   6  35      136.64      203.47     36.19 o 
   0   0  36        5.02       13.48     18.12 o 
   1   0  36       17.67       10.57     13.44 o 
   2   0  36       14.26        8.56     11.23 o 
   3   0  36       49.63       82.15     27.63 o 
   4   0  36        3.46        6.80     19.29 o 
   0   1  36       31.97       55.91     13.82 o 
   1   1  36       98.31      155.17     13.69 o 
   2   1  36       23.44       41.76      9.80 o 
   3   1  36       47.62       37.56     12.43 o 
   4   1  36        5.72      -14.65     17.88 o 
   0   2  36       30.50       52.14     17.98 o 
   1   2  36      138.48      173.40     13.08 o 
   2   2  36       11.48       23.48      9.63 o 
   3   2  36       26.76       41.78     13.59 o 
   4   2  36       35.04      -10.39     22.26 o 
   0   3  36       59.90       69.66     15.27 o 
   1   3  36       64.83       70.59     11.08 o 
   2   3  36       45.91       40.84      9.50 o 
   3   3  36       72.10       92.56     37.10 o 
   0   4  36      240.17      332.45     24.70 o 
   1   4  36       42.54       36.26     11.04 o 
   2   4  36       40.09       35.05     14.03 o 
   3   4  36       16.22        2.19     23.75 o 
   0   5  36        0.69        4.45     26.71 o 
   1   5  36       33.81       21.72     18.95 o 
   1   0  37      155.16      150.36     20.54 o 
   2   0  37      155.96      208.79     24.86 o 
   3   0  37      164.57      171.50     27.80 o 
   0   1  37      237.73      268.78     25.46 o 
   1   1  37       29.51       29.56      9.56 o 
   2   1  37       60.42       82.39     13.10 o 
   3   1  37       79.26      130.02     30.30 o 
   0   2  37       73.85       92.40     16.02 o 
   1   2  37      137.00      161.52     17.21 o 
   2   2  37       25.61       41.83     14.57 o 
   0   3  37        2.86       -5.71     16.50 o 
   1   3  37      169.11      191.22     19.13 o 
   2   3  37       45.91        9.53     18.03 o 
   0   4  37        0.06      -29.68     28.20 o 
   1   4  37       20.38       12.94     17.16 o 
   0   0  38       45.68       78.66     40.07 o 
   1   0  38        5.54       41.56     38.59 o 
   0   1  38      113.76      181.07     41.56 o 
   1   1  38      103.74      113.88     20.12 o 
   0   2  38       40.97       92.76     24.14 o 
   1   2  38      276.87      326.82     27.96 o 
                                                 
